# Supplementary material for: Identification of GREM-1 and GAS6 as Specific Biomarkers for Cancer-Associated Fibroblasts Derived from Patients with Non-Small-Cell Lung Cancer
Source: Cancers (Basel). 2025 Aug 30;17(17):2858. doi: 10.3390/cancers17172858 (PMC12427240; doi:10.3390/cancers17172858)
Supplement: Supplementary file 1 [file cancers-17-02858-s001.zip]

Archive with 5 entries (5 files):
- Data S1.xlsx
- Data S2.xlsx
- Data S3.xlsx
- Data S4.pdf
- Supplemental material.pdf
