# Supplementary material for: Identification of GREM-1 and GAS6 as Specific Biomarkers for Cancer-Associated Fibroblasts Derived from Patients with Non-Small-Cell Lung Cancer
Source: Cancers (Basel). 2025 Aug 30;17(17):2858. doi: 10.3390/cancers17172858 (PMC12427240; doi:10.3390/cancers17172858)
Supplement: Supplementary file 1 [file cancers-17-02858-s001.zip › Data S1.xlsx]

## Sheet: sample
Data S1. Excel file containing the baseline characteristics of study population
Pairing No.	Sample ID	Type	Tissue origin	Histological subtype	Tissue acqusition methods	Stage grouping	Final stage	Smoking	Genotype	EGFR mutation subtypes	Type of experiments
	TH79_CAF	CAF	lymph node	SqCC	EBUS-TBNA	stageIII_IV	cT4N3M1a	smoker	WT	negative	RNA sequencing
	TH84_CAF	CAF	lung (tumor)	SqCC	Surgery	stageI_II	pT1cN1M0	smoker	WT	negative	RNA sequencing
	TH85_NF	NF	lung (non-tumor)	SqCC	Surgery	stageIII_IV	pT4N1M0	smoker	WT	negative	RNA sequencing
Pair 1	TH89_CAF	CAF	lung (tumor)	ADC	Surgery	stageI_II	pT1cN0M0	never_smoker	WT	negative	RNA sequencing
	TH89_NF	NF	lung (non-tumor)	ADC	Surgery	stageI_II	pT1cN0M0	never_smoker	WT	negative	RNA sequencing
Pair 2	TH98_CAF	CAF	lung (tumor)	ADC	Surgery	stageIII_IV	pT2aN2M0	never_smoker	EGFR mut	exon 19 del	RNA sequencing
	TH98_NF	NF	lung (non-tumor)	ADC	Surgery	stageIII_IV	pT2aN2M0	never_smoker	EGFR mut	exon 19 del	RNA sequencing
Pair 3	TH100_CAF	CAF	lung (tumor)	ADC	Surgery	stageI_II	pT2aN1M0	smoker	EGFR mut	exon 19 del, T790M	RNA sequencing
	TH100_NF	NF	lung (non-tumor)	ADC	Surgery	stageI_II	pT2aN1M0	smoker	EGFR mut	exon 19 del, T790M	RNA sequencing
	TH106_CAF	CAF	lymph node	SqCC	EBUS-TBNA	stageIII_IV	cT2bN3M0	smoker	WT	negative	RNA sequencing
Pair 4	TH107_CAF	CAF	lung (tumor)	ADC	Surgery	stageI_II	pT2aN0M0	never_smoker	ALK +	negative	RNA sequencing
	TH107_NF	NF	lung (non-tumor)	ADC	Surgery	stageI_II	pT2aN0M0	never_smoker	ALK +	negative	RNA sequencing
	TH110_CAF	CAF	lymph node	SqCC	EBUS-TBNA	stageIII_IV	cT3N2M0	smoker	WT	not done	RNA sequencing
	TH114_CAF	CAF	lung (tumor)	SqCC	Surgery	stageI_II	pT2aN0M0	smoker	WT	negative	RNA sequencing
Pair 5	TH120_CAF	CAF	lung (tumor)	ADC	Surgery	stageIII_IV	pT2aN2M0	never_smoker	EGFR mut	exon 19 del	RNA sequencing
	TH120_NF	NF	lung (non-tumor)	ADC	Surgery	stageIII_IV	pT2aN2M0	never_smoker	EGFR mut	exon 19 del	RNA sequencing
Pair 6	TH122_CAF	CAF	lung (tumor)	SqCC	Surgery	stageIII_IV	pT1cN2M0	smoker	WT	negative	RNA sequencing/Functinal assay
	TH122_NF	NF	lung (non-tumor)	SqCC	Surgery	stageIII_IV	pT1cN2M0	smoker	WT	negative	RNA sequencing
Pair 7	TH127_CAF	CAF	lung (tumor)	ADC	Surgery	stageI_II	pT2aN0M0	smoker	WT	not done	RNA sequencing/Functinal assay
	TH127_NF	NF	lung (non-tumor)	ADC	Surgery	stageI_II	pT2aN0M0	smoker	WT	not done	RNA sequencing
	TH128_CAF	CAF	lymph node	ADC	EBUS-TBNA	stageIII_IV	cT2aN2M1a	smoker	WT	L858R	RNA sequencing/Functinal assay
Pair 8	TH131_CAF	CAF	lung (tumor)	SqCC	Surgery	stageI_II	pT2bN1M0	smoker	WT	negative	RNA sequencing
	TH131_NF	NF	lung (non-tumor)	SqCC	Surgery	stageI_II	pT2bN1M0	smoker	WT	negative	RNA sequencing
Pair 9	TH137_CAF	CAF	lung (tumor)	ADC	Surgery	stageI_II	pT2aN0M0	smoker	WT	negative	RNA sequencing
	TH137_NF	NF	lung (non-tumor)	ADC	Surgery	stageI_II	pT2aN0M0	smoker	WT	negative	RNA sequencing
	TH138_CAF	CAF	lung (tumor)	ADC	EBUS-TBNA	stageIII_IV	cT2aN3M1a	smoker	EGFR mut	exon 19 del	RNA sequencing
	TH141_CAF	CAF	lung (tumor)	ADC	Surgery	stageI_II	pT1cN0M0	smoker	WT	negative	RNA sequencing
	TH147_CAF	CAF	lung (tumor)	ADC	Surgery	stageI_II	pT2bN1M0	smoker	WT	negative	RNA sequencing
Pair 10	TH153_CAF	CAF	lung (tumor)	ADC	Surgery	stageI_II	pT2aN1M0	never_smoker	EGFR mut	L858R	RNA sequencing
	TH153_NF	NF	lung (non-tumor)	ADC	Surgery	stageI_II	pT2aN1M0	never_smoker	EGFR mut	L858R	RNA sequencing
	TH157_CAF	CAF	lymph node	SqCC	EBUS-TBNA	stageIII_IV	cT2bN3M1b	smoker	WT	negative	RNA sequencing
	TH160_CAF	CAF	lymph node	SqCC	EBUS-TBNA	stageIII_IV	cT2aN2M0	smoker	WT	negative	RNA sequencing
	TH165_CAF	CAF	lung (tumor)	SqCC	Surgery	stageI_II	pT2bN1M0	smoker	WT	negative	RNA sequencing
	TH179_CAF	CAF	lung (tumor)	SqCC	EBUS-TBNA	stageIII_IV	cT4N2M0	smoker	WT	negative	Functinal assay
ADC, adenocarcinoma; ALK, anaplastic lymphoma kinase; CAF, cancer-associated fibroblasts; EBUS-TBNA, endobronchial ultrasound-guided transbronchial needle aspiration; EGFR, epidermal growth factor receptor; NF, normal fibroblast; SqCC, squamous cell carcinoma; WT, wild type.
