# Supplementary material for: Identification of GREM-1 and GAS6 as Specific Biomarkers for Cancer-Associated Fibroblasts Derived from Patients with Non-Small-Cell Lung Cancer
Source: Cancers (Basel). 2025 Aug 30;17(17):2858. doi: 10.3390/cancers17172858 (PMC12427240; doi:10.3390/cancers17172858)
Supplement: Supplementary file 1 [file cancers-17-02858-s001.zip › Data S2.xlsx]

## Sheet: DEG
Data S2. Excel file containing the DEGs between CAFs and NFs.
SYMBOL	logFC	logCPM	LR	P-value	FDR
IGF2	4.67918	5.7807	44.0291	3.23537e-11	2.22108e-07
PPP1R14A	1.77268	5.0847	34.4951	4.27336e-09	1.46683e-05
SHROOM2	1.99684	2.08288	31.9632	1.57122e-08	3.59547e-05
TMEM130	1.54812	4.13247	28.6461	8.68868e-08	0.000170422
OXTR	2.61575	7.6776	27.1233	1.90887e-07	0.000291209
NTF3	1.33236	3.28761	25.4066	4.64338e-07	0.000579579
SPINT2	2.10191	4.6744	24.1219	9.04257e-07	0.000766887
LIMS2	1.37979	5.83303	23.8633	1.03424e-06	0.000766887
TBC1D2	1.27668	5.22374	23.7701	1.08554e-06	0.000766887
INHBB	3.08767	2.08425	23.7522	1.0957e-06	0.000766887
IGDCC4	2.12507	2.57712	23.715	1.1171e-06	0.000766887
KCNK6	1.29542	4.42811	22.9962	1.6232e-06	0.00097685
TNFRSF11B	1.17425	9.56838	22.9807	1.63638e-06	0.00097685
CORIN	2.14346	3.07019	22.5996	1.99525e-06	0.00114145
LEP	4.54119	3.62014	21.979	2.75644e-06	0.00150118
SLC2A1	1.5644	6.78428	19.5455	9.8233e-06	0.0044958
BST2	2.06812	2.40639	19.0907	1.24651e-05	0.00532903
GAS6	1.03355	9.61061	19.0389	1.28083e-05	0.00532903
UNC13A	2.56355	3.38317	18.6033	1.60944e-05	0.0063292
COMP	4.09802	4.37315	18.3928	1.79732e-05	0.00685479
EBF3	3.54097	2.07495	18.2912	1.89577e-05	0.00700954
MYH3	3.68107	4.09176	18.2473	1.94e-05	0.00700954
MYH2	3.95119	2.57466	17.6079	2.71463e-05	0.00931795
HAPLN1	2.66465	5.32164	17.2728	3.23783e-05	0.0103385
C1orf198	1.2071	8.32425	16.3192	5.35198e-05	0.0146975
TNC	-1.07782	10.7265	16.319	5.35233e-05	0.0146975
KRT14	5.23002	5.78014	16.0642	6.12315e-05	0.0149025
SLC24A3	2.11366	3.65399	16.0446	6.18677e-05	0.0149025
GGT5	1.18759	3.04214	15.897	6.68854e-05	0.0158334
FRZB	-1.93584	2.12985	15.7782	7.12197e-05	0.0161852
ALPL	2.10014	2.53949	15.76	7.19078e-05	0.0161852
SYNPO2L	2.71306	3.03146	15.6927	7.45114e-05	0.0162388
NPAS1	1.71518	2.54496	15.4369	8.53052e-05	0.0172241
NTN4	1.98313	5.91793	15.3068	9.13859e-05	0.0172701
EXTL1	1.46807	3.52542	15.266	9.33807e-05	0.0173259
COL11A1	1.80629	5.60567	14.9566	0.000110014	0.0184206
WFDC1	2.17658	3.67234	14.851	0.000116347	0.0187935
GRAMD2B	1.18459	5.52957	14.4064	0.000147298	0.0229818
IGFBP2	2.85794	6.15156	14.352	0.000151621	0.0231306
INKA2	1.59359	5.46031	14.3086	0.000155151	0.023409
C7	3.30171	2.78247	14.11	0.000172422	0.0251845
FLT1	2.37551	2.30597	13.5934	0.000226986	0.0308566
EDIL3	1.22293	6.81598	13.5376	0.000233836	0.0314762
IGFBP5	1.16	12.8091	13.177	0.000283406	0.0360562
DYSF	2.64311	4.38089	13.1756	0.000283618	0.0360562
ANKRD1	2.6346	6.20676	13.072	0.000299739	0.0374128
MYO1D	1.07363	5.95222	13.0353	0.00030567	0.0376883
PNMA2	1.78349	4.29894	12.969	0.000316684	0.038141
F3	1.32295	7.71391	12.8824	0.00033169	0.0392595
MMP1	-2.05158	7.85938	12.8397	0.000339344	0.0395008
KRT34	3.72944	5.90309	12.8389	0.000339483	0.0395008
FGF18	-2.01709	2.88532	12.4667	0.000414275	0.0458709
CD36	2.59605	5.11506	12.3574	0.000439237	0.0473144
SLITRK6	-2.05259	3.41716	12.2189	0.000473066	0.0503503
GPC4	1.32358	3.94615	12.1948	0.000479225	0.0506136
CPA4	1.33962	6.03181	12.1308	0.00049595	0.050786
MMP3	-2.07915	3.24433	11.8794	0.000567575	0.0548789
TMEM178B	2.03333	2.51838	11.7053	0.000623211	0.0590116
PADI2	2.56895	4.08903	11.6838	0.000630471	0.0592902
TNFSF4	1.67192	4.76119	11.6399	0.000645518	0.059483
MEGF6	1.49812	6.56129	11.5232	0.000687339	0.0616809
CXCL2	-1.93414	2.31191	11.4499	0.000714965	0.0633321
IFI27	2.31191	4.03814	11.3959	0.000736073	0.0635369
GREM1	1.26937	11.1905	11.3849	0.000740416	0.0635369
CLIC3	1.06862	2.64453	11.2075	0.000814695	0.0679042
PRR15	2.05687	2.27191	11.1813	0.000826262	0.0683408
ADGRF5	2.6331	4.23627	10.9286	0.000946935	0.0764789
DPYSL4	1.3887	2.53045	10.8796	0.000972267	0.0776118
VSTM4	1.17562	4.86608	10.8481	0.000988949	0.078036
C5orf46	4.36593	2.08212	10.6208	0.00111823	0.0862542
LAMP5	-2.08478	3.59061	10.4607	0.00121939	0.0919286
ANGPTL4	1.92784	5.76495	10.2977	0.00133195	0.0972749
ANKRD37	1.49921	3.98436	10.2681	0.00135347	0.0983237
SCUBE3	1.78535	5.42555	10.2016	0.00140318	0.0998221
SYMBOL: gene name, logFC: log2 fold change of expression between conditions being tested, logCPM: average log2-count per million (expression), LR: likelyhood ratio statistics, FDR: adjusted p-value, false discovery rate
CAF, cancer-associated fibroblast; DEG, differentially expressed gene; NF, normal fibroblast.
