# Supplementary material for: Identification of GREM-1 and GAS6 as Specific Biomarkers for Cancer-Associated Fibroblasts Derived from Patients with Non-Small-Cell Lung Cancer
Source: Cancers (Basel). 2025 Aug 30;17(17):2858. doi: 10.3390/cancers17172858 (PMC12427240; doi:10.3390/cancers17172858)
Supplement: Supplementary file 1 [file cancers-17-02858-s001.zip › Data S3.xlsx]

## Sheet: GSVA
Data S3. Excel file containing the GSVA scores in selected gene sets, comparing CAFs with NFs.
GeneSet	mean.NF	mean.CAF	logFC	p-value	FDR
REACTOME_DEFECTIVE_CSF2RB_CAUSES_SMDP5	-0.90919	0.563353	1.47254	3.78492e-06	0.0444009
REACTOME_CD22_MEDIATED_BCR_REGULATION	-0.906542	0.332726	1.23927	3.81324e-06	0.0447293
KEGG_BETA_ALANINE_METABOLISM	-0.28458	0.116931	0.401511	3.82034e-06	0.0448088
ELVIDGE_HYPOXIA_UP	-0.398202	0.00428905	0.402491	3.82034e-06	0.0448088
GSE13738_RESTING_VS_BYSTANDER_ACTIVATED_CD4_TCELL_UP	0.205368	-0.198202	-0.403571	3.82034e-06	0.0448088
REACTOME_GLUCOSE_METABOLISM	-0.311803	0.0920056	0.403808	3.82034e-06	0.0448088
CHIBA_RESPONSE_TO_TSA_UP	-0.479485	-0.0739851	0.4055	3.82034e-06	0.0448088
NADLER_OBESITY_UP	-0.434708	-0.0291774	0.405531	3.82034e-06	0.0448088
REACTOME_TRANSPORT_OF_MATURE_MRNAS_DERIVED_FROM_INTRONLESS_TRANSCRIPTS	0.328398	-0.0778576	-0.406256	3.82034e-06	0.0448088
SHAFFER_IRF4_TARGETS_IN_PLASMA_CELL_VS_MATURE_B_LYMPHOCYTE	-0.372759	0.0345308	0.40729	3.82034e-06	0.0448088
HOLLERN_ADENOMYOEPITHELIAL_BREAST_TUMOR	-0.639166	-0.231846	0.40732	3.82034e-06	0.0448088
REACTOME_TLR3_MEDIATED_TICAM1_DEPENDENT_PROGRAMMED_CELL_DEATH	-0.601515	-0.193966	0.407548	3.82034e-06	0.0448088
GSE2770_TGFB_AND_IL4_VS_TGFB_AND_IL12_TREATED_ACT_CD4_TCELL_6H_DN	0.193105	-0.214979	-0.408085	3.82034e-06	0.0448088
REACTOME_NEUROTRANSMITTER_RELEASE_CYCLE	-0.276882	0.131722	0.408604	3.82034e-06	0.0448088
LEE_METASTASIS_AND_ALTERNATIVE_SPLICING_UP	-0.353423	0.0561516	0.409575	3.82034e-06	0.0448088
WP_SEROTONIN_RECEPTOR_467_AND_NR3C_SIGNALING	0.224577	-0.186774	-0.411351	3.82034e-06	0.0448088
SASSON_RESPONSE_TO_GONADOTROPHINS_UP	-0.313785	0.0981022	0.411887	3.82034e-06	0.0448088
SCIAN_INVERSED_TARGETS_OF_TP53_AND_TP73_UP	0.36631	-0.0464105	-0.41272	3.82034e-06	0.0448088
MANALO_HYPOXIA_UP	-0.44889	-0.0357259	0.413164	3.82034e-06	0.0448088
CHIARADONNA_NEOPLASTIC_TRANSFORMATION_KRAS_DN	-0.415299	-0.00183495	0.413464	3.82034e-06	0.0448088
PID_HEDGEHOG_GLI_PATHWAY	0.21088	-0.202879	-0.413759	3.82034e-06	0.0448088
BIOCARTA_CCR3_PATHWAY	-0.359876	0.0544945	0.414371	3.82034e-06	0.0448088
TOYOTA_TARGETS_OF_MIR34B_AND_MIR34C	0.101616	-0.313285	-0.4149	3.82034e-06	0.0448088
KANG_IMMORTALIZED_BY_TERT_UP	-0.322776	0.0921976	0.414973	3.82034e-06	0.0448088
GSE27241_WT_VS_RORGT_KO_TH17_POLARIZED_CD4_TCELL_TREATED_WITH_DIGOXIN_UP	0.158843	-0.256665	-0.415509	3.82034e-06	0.0448088
GSE37416_CTRL_VS_6H_F_TULARENSIS_LVS_NEUTROPHIL_DN	-0.422703	-0.00689219	0.415811	3.82034e-06	0.0448088
KAPOSI_LIVER_CANCER_MET_DN	0.351503	-0.0644729	-0.415975	3.82034e-06	0.0448088
REACTOME_CASPASE_ACTIVATION_VIA_EXTRINSIC_APOPTOTIC_SIGNALLING_PATHWAY	-0.292683	0.123948	0.416632	3.82034e-06	0.0448088
REACTOME_TERMINATION_OF_TRANSLESION_DNA_SYNTHESIS	0.252119	-0.164808	-0.416927	3.82034e-06	0.0448088
CREIGHTON_AKT1_SIGNALING_VIA_MTOR_DN	-0.63606	-0.218824	0.417236	3.82034e-06	0.0448088
WP_MITOCHONDRIAL_LCFATTY_ACID_BETAOXIDATION	0.216027	-0.201216	-0.417243	3.82034e-06	0.0448088
GSE10239_NAIVE_VS_MEMORY_CD8_TCELL_UP	0.235158	-0.182591	-0.417749	3.82034e-06	0.0448088
WESTON_VEGFA_TARGETS	-0.291759	0.126384	0.418143	3.82034e-06	0.0448088
REACTOME_ACYL_CHAIN_REMODELLING_OF_PS	-0.228213	0.189956	0.418168	3.82034e-06	0.0448088
WP_GLYCOGEN_SYNTHESIS_AND_DEGRADATION	-0.339318	0.0790509	0.418369	3.82034e-06	0.0448088
GSE27896_HDAC6_KO_VS_WT_TREG_UP	0.203076	-0.215463	-0.418538	3.82034e-06	0.0448088
GSE46025_WT_VS_FOXO1_KO_KLRG1_LOW_CD8_EFFECTOR_TCELL_DN	0.277999	-0.140886	-0.418885	3.82034e-06	0.0448088
FUNG_IL2_SIGNALING_2	-0.352356	0.0668058	0.419162	3.82034e-06	0.0448088
MINGUEZ_LIVER_CANCER_VASCULAR_INVASION_DN	0.330376	-0.0891072	-0.419483	3.82034e-06	0.0448088
RAGHAVACHARI_PLATELET_SPECIFIC_GENES	-0.350303	0.0692401	0.419543	3.82034e-06	0.0448088
REACTOME_RAP1_SIGNALLING	-0.230064	0.189843	0.419907	3.82034e-06	0.0448088
KYNG_ENVIRONMENTAL_STRESS_RESPONSE_NOT_BY_GAMMA_IN_WS	-0.38384	0.0360785	0.419919	3.82034e-06	0.0448088
HAN_SATB1_TARGETS_UP	-0.332839	0.0870826	0.419921	3.82034e-06	0.0448088
BROWNE_HCMV_INFECTION_20HR_DN	-0.313563	0.106693	0.420256	3.82034e-06	0.0448088
VALK_AML_CLUSTER_11	-0.301011	0.119458	0.42047	3.82034e-06	0.0448088
REACTOME_TRANSPORT_OF_THE_SLBP_DEPENDANT_MATURE_MRNA	0.368624	-0.0521129	-0.420737	3.82034e-06	0.0448088
REACTOME_SUMOYLATION_OF_SUMOYLATION_PROTEINS	0.367899	-0.053025	-0.420924	3.82034e-06	0.0448088
REACTOME_CREB_PHOSPHORYLATION	0.217293	-0.203858	-0.421151	3.82034e-06	0.0448088
GSE7460_CD8_TCELL_VS_TREG_ACT_DN	0.255523	-0.166551	-0.422073	3.82034e-06	0.0448088
OLSSON_E2F3_TARGETS_UP	-0.273594	0.149093	0.422688	3.82034e-06	0.0448088
ZHANG_BREAST_CANCER_PROGENITORS_UP	0.228708	-0.194702	-0.42341	3.82034e-06	0.0448088
MCCLUNG_DELTA_FOSB_TARGETS_8WK	-0.375029	0.05018	0.425209	3.82034e-06	0.0448088
MENSE_HYPOXIA_UP	-0.447978	-0.0223186	0.425659	3.82034e-06	0.0448088
REACTOME_CIRCADIAN_CLOCK	0.264545	-0.161702	-0.426247	3.82034e-06	0.0448088
REACTOME_NICOTINAMIDE_SALVAGING	0.224877	-0.201423	-0.426301	3.82034e-06	0.0448088
VALK_AML_CLUSTER_3	0.229009	-0.197393	-0.426402	3.82034e-06	0.0448088
KEGG_NON_HOMOLOGOUS_END_JOINING	0.363875	-0.0626258	-0.426501	3.82034e-06	0.0448088
WP_TOLLLIKE_RECEPTOR_SIGNALING_RELATED_TO_MYD88	0.161932	-0.264839	-0.426771	3.82034e-06	0.0448088
GSE40274_FOXP3_VS_FOXP3_AND_HELIOS_TRANSDUCED_ACTIVATED_CD4_TCELL_DN	0.240194	-0.18662	-0.426815	3.82034e-06	0.0448088
REACTOME_SIRT1_NEGATIVELY_REGULATES_RRNA_EXPRESSION	0.380438	-0.0470222	-0.42746	3.82034e-06	0.0448088
WP_ZINC_HOMEOSTASIS	0.0225667	-0.405495	-0.428062	3.82034e-06	0.0448088
REACTOME_TRANSLESION_SYNTHESIS_BY_Y_FAMILY_DNA_POLYMERASES_BYPASSES_LESIONS_ON_DNA_TEMPLATE	0.276576	-0.152589	-0.429164	3.82034e-06	0.0448088
HALLMARK_APICAL_SURFACE	-0.260478	0.169611	0.430089	3.82034e-06	0.0448088
GSE12366_PLASMA_CELL_VS_MEMORY_BCELL_DN	0.161999	-0.268144	-0.430143	3.82034e-06	0.0448088
REACTOME_SUMO_IS_CONJUGATED_TO_E1_UBA2_SAE1	0.368792	-0.0615341	-0.430326	3.82034e-06	0.0448088
CHIARADONNA_NEOPLASTIC_TRANSFORMATION_KRAS_CDC25_UP	-0.42312	0.00728786	0.430408	3.82034e-06	0.0448088
REACTOME_GLYCOSAMINOGLYCAN_METABOLISM	-0.319862	0.110917	0.430778	3.82034e-06	0.0448088
REACTOME_SUMOYLATION	0.152546	-0.278651	-0.431197	3.82034e-06	0.0448088
NIKOLSKY_BREAST_CANCER_15Q26_AMPLICON	-0.295373	0.135947	0.43132	3.82034e-06	0.0448088
HENDRICKS_SMARCA4_TARGETS_UP	-0.311455	0.119882	0.431338	3.82034e-06	0.0448088
BERTUCCI_MEDULLARY_VS_DUCTAL_BREAST_CANCER_DN	-0.305421	0.126323	0.431744	3.82034e-06	0.0448088
BIOCARTA_P53HYPOXIA_PATHWAY	-0.538219	-0.106349	0.43187	3.82034e-06	0.0448088
ZWANG_DOWN_BY_2ND_EGF_PULSE	0.237932	-0.194199	-0.432131	3.82034e-06	0.0448088
REACTOME_HCMV_EARLY_EVENTS	0.219416	-0.212961	-0.432377	3.82034e-06	0.0448088
AMIT_SERUM_RESPONSE_480_MCF10A	-0.313861	0.1188	0.432661	3.82034e-06	0.0448088
HALLMARK_MYOGENESIS	-0.334386	0.0983726	0.432758	3.82034e-06	0.0448088
SEITZ_NEOPLASTIC_TRANSFORMATION_BY_8P_DELETION_DN	-0.409076	0.0241851	0.433261	3.82034e-06	0.0448088
REACTOME_METABOLISM_OF_CARBOHYDRATES	-0.320823	0.112468	0.43329	3.82034e-06	0.0448088
SA_CASPASE_CASCADE	0.328989	-0.104345	-0.433334	3.82034e-06	0.0448088
REACTOME_DUAL_INCISION_IN_GG_NER	0.179949	-0.253784	-0.433733	3.82034e-06	0.0448088
PID_S1P_S1P2_PATHWAY	0.239491	-0.194636	-0.434127	3.82034e-06	0.0448088
ROSS_LEUKEMIA_WITH_MLL_FUSIONS	-0.276891	0.157451	0.434341	3.82034e-06	0.0448088
PID_SMAD2_3PATHWAY	0.22544	-0.208982	-0.434422	3.82034e-06	0.0448088
CHIARADONNA_NEOPLASTIC_TRANSFORMATION_CDC25_DN	-0.411706	0.0231714	0.434877	3.82034e-06	0.0448088
REACTOME_ACTIVATION_OF_SMO	0.340097	-0.0948111	-0.434908	3.82034e-06	0.0448088
WANG_BARRETTS_ESOPHAGUS_AND_ESOPHAGUS_CANCER_DN	-0.261213	0.1739	0.435113	3.82034e-06	0.0448088
GSE14699_NAIVE_VS_ACT_CD8_TCELL_UP	-0.269883	0.1655	0.435383	3.82034e-06	0.0448088
SILIGAN_BOUND_BY_EWS_FLT1_FUSION	-0.363393	0.0727289	0.436122	3.82034e-06	0.0448088
HWANG_PROSTATE_CANCER_MARKERS	-0.421109	0.0153177	0.436427	3.82034e-06	0.0448088
REACTOME_P130CAS_LINKAGE_TO_MAPK_SIGNALING_FOR_INTEGRINS	-0.25997	0.177272	0.437242	3.82034e-06	0.0448088
LEE_CALORIE_RESTRICTION_MUSCLE_UP	-0.346167	0.0911371	0.437304	3.82034e-06	0.0448088
HEIDENBLAD_AMPLICON_12P11_12_DN	0.32883	-0.108644	-0.437474	3.82034e-06	0.0448088
ZHONG_RESPONSE_TO_AZACITIDINE_AND_TSA_DN	0.265252	-0.173842	-0.439094	3.82034e-06	0.0448088
WP_OSTEOCLAST_SIGNALING	-0.281211	0.157926	0.439137	3.82034e-06	0.0448088
GAUSSMANN_MLL_AF4_FUSION_TARGETS_F_DN	-0.323763	0.115959	0.439722	3.82034e-06	0.0448088
MANN_RESPONSE_TO_AMIFOSTINE_DN	0.34301	-0.0968621	-0.439872	3.82034e-06	0.0448088
REACTOME_ERYTHROPOIETIN_ACTIVATES_PHOSPHOLIPASE_C_GAMMA_PLCG	-0.350686	0.0893235	0.440009	3.82034e-06	0.0448088
GENTILE_UV_RESPONSE_CLUSTER_D6	0.291635	-0.149361	-0.440996	3.82034e-06	0.0448088
REACTOME_SIGNALING_BY_EGFR	0.189325	-0.251885	-0.441209	3.82034e-06	0.0448088
BIOCARTA_AGR_PATHWAY	0.290235	-0.151012	-0.441247	3.82034e-06	0.0448088
RAMJAUN_APOPTOSIS_BY_TGFB1_VIA_MAPK1_DN	-0.347137	0.0945485	0.441686	3.82034e-06	0.0448088
GSE37532_TREG_VS_TCONV_PPARG_KO_CD4_TCELL_FROM_LN_UP	0.218234	-0.223494	-0.441728	3.82034e-06	0.0448088
REACTOME_INITIATION_OF_NUCLEAR_ENVELOPE_NE_REFORMATION	0.234071	-0.207912	-0.441983	3.82034e-06	0.0448088
SASAI_RESISTANCE_TO_NEOPLASTIC_TRANSFROMATION	-0.48197	-0.0399445	0.442025	3.82034e-06	0.0448088
GARGALOVIC_RESPONSE_TO_OXIDIZED_PHOSPHOLIPIDS_BLACK_UP	-0.405808	0.0371251	0.442933	3.82034e-06	0.0448088
REACTOME_MITOCHONDRIAL_FATTY_ACID_BETA_OXIDATION_OF_SATURATED_FATTY_ACIDS	0.261337	-0.181693	-0.443029	3.82034e-06	0.0448088
WAKASUGI_HAVE_ZNF143_BINDING_SITES	0.0757993	-0.36832	-0.44412	3.82034e-06	0.0448088
CHOW_RASSF1_TARGETS_UP	0.255093	-0.189242	-0.444335	3.82034e-06	0.0448088
REACTOME_REGULATION_OF_PLK1_ACTIVITY_AT_G2_M_TRANSITION	0.183535	-0.261529	-0.445063	3.82034e-06	0.0448088
GSE3920_UNTREATED_VS_IFNB_TREATED_ENDOTHELIAL_CELL_DN	0.250417	-0.194668	-0.445085	3.82034e-06	0.0448088
LINDVALL_IMMORTALIZED_BY_TERT_UP	-0.367076	0.0782393	0.445316	3.82034e-06	0.0448088
MARTORIATI_MDM4_TARGETS_NEUROEPITHELIUM_UP	-0.460373	-0.0150107	0.445362	3.82034e-06	0.0448088
HESS_TARGETS_OF_HOXA9_AND_MEIS1_UP	0.212363	-0.234525	-0.446888	3.82034e-06	0.0448088
MIKI_COEXPRESSED_WITH_CYP19A1	0.448304	0.00114045	-0.447164	3.82034e-06	0.0448088
WIKMAN_ASBESTOS_LUNG_CANCER_DN	0.207425	-0.241049	-0.448473	3.82034e-06	0.0448088
HALLMARK_HYPOXIA	-0.428951	0.0197259	0.448677	3.82034e-06	0.0448088
KAUFFMANN_DNA_REPAIR_GENES	0.169279	-0.279637	-0.448915	3.82034e-06	0.0448088
MACLACHLAN_BRCA1_TARGETS_DN	-0.463117	-0.0141447	0.448972	3.82034e-06	0.0448088
MISHRA_CARCINOMA_ASSOCIATED_FIBROBLAST_DN	-0.444341	0.00506564	0.449407	3.82034e-06	0.0448088
GSE29618_BCELL_VS_PDC_DN	-0.359504	0.0899681	0.449472	3.82034e-06	0.0448088
WP_PHYSIOLOGICAL_AND_PATHOLOGICAL_HYPERTROPHY_OF_THE_HEART	0.206533	-0.243109	-0.449642	3.82034e-06	0.0448088
KYNG_RESPONSE_TO_H2O2_VIA_ERCC6_DN	-0.331833	0.117921	0.449754	3.82034e-06	0.0448088
BIOCARTA_ETC_PATHWAY	-0.249384	0.200375	0.449759	3.82034e-06	0.0448088
REACTOME_NOTCH4_ACTIVATION_AND_TRANSMISSION_OF_SIGNAL_TO_THE_NUCLEUS	-0.631685	-0.181683	0.450003	3.82034e-06	0.0448088
REACTOME_INSULIN_PROCESSING	0.258926	-0.19156	-0.450487	3.82034e-06	0.0448088
LUI_THYROID_CANCER_CLUSTER_2	-0.313706	0.137285	0.450992	3.82034e-06	0.0448088
HALMOS_CEBPA_TARGETS_DN	-0.304629	0.146636	0.451265	3.82034e-06	0.0448088
REACTOME_RESPONSE_TO_ELEVATED_PLATELET_CYTOSOLIC_CA2	-0.391043	0.0605984	0.451641	3.82034e-06	0.0448088
LI_LUNG_CANCER	-0.398929	0.0532258	0.452155	3.82034e-06	0.0448088
PID_TELOMERASE_PATHWAY	0.192459	-0.259795	-0.452254	3.82034e-06	0.0448088
WP_DNA_REPAIR_PATHWAYS_FULL_NETWORK	0.202092	-0.250282	-0.452374	3.82034e-06	0.0448088
REACTOME_GASTRIN_CREB_SIGNALLING_PATHWAY_VIA_PKC_AND_MAPK	0.164044	-0.288521	-0.452565	3.82034e-06	0.0448088
BIOCARTA_TOLL_PATHWAY	0.20179	-0.251101	-0.452892	3.82034e-06	0.0448088
GROSS_HYPOXIA_VIA_HIF1A_ONLY	-0.403569	0.0494195	0.452988	3.82034e-06	0.0448088
NAKAYAMA_FRA2_TARGETS	0.184996	-0.268797	-0.453792	3.82034e-06	0.0448088
MADAN_DPPA4_TARGETS	-0.388217	0.0657644	0.453981	3.82034e-06	0.0448088
SASSON_RESPONSE_TO_GONADOTROPHINS_DN	-0.275044	0.179221	0.454264	3.82034e-06	0.0448088
ASTON_MAJOR_DEPRESSIVE_DISORDER_UP	-0.386831	0.067671	0.454502	3.82034e-06	0.0448088
HADDAD_T_LYMPHOCYTE_AND_NK_PROGENITOR_UP	-0.344241	0.110758	0.454999	3.82034e-06	0.0448088
LAIHO_COLORECTAL_CANCER_SERRATED_UP	-0.408182	0.0473341	0.455516	3.82034e-06	0.0448088
REACTOME_PYRIMIDINE_CATABOLISM	0.43505	-0.0207605	-0.455811	3.82034e-06	0.0448088
REACTOME_NUCLEAR_EVENTS_KINASE_AND_TRANSCRIPTION_FACTOR_ACTIVATION	0.204442	-0.251704	-0.456146	3.82034e-06	0.0448088
REACTOME_BASIGIN_INTERACTIONS	-0.478332	-0.0217118	0.45662	3.82034e-06	0.0448088
GAZIN_EPIGENETIC_SILENCING_BY_KRAS	0.221189	-0.235574	-0.456763	3.82034e-06	0.0448088
MCBRYAN_TERMINAL_END_BUD_DN	0.337841	-0.119199	-0.457039	3.82034e-06	0.0448088
SWEET_KRAS_TARGETS_UP	-0.381701	0.0758359	0.457537	3.82034e-06	0.0448088
RASHI_RESPONSE_TO_IONIZING_RADIATION_3	0.19553	-0.262056	-0.457586	3.82034e-06	0.0448088
GSE9960_HEALTHY_VS_GRAM_NEG_AND_POS_SEPSIS_PBMC_DN	0.256162	-0.201499	-0.45766	3.82034e-06	0.0448088
WP_SEROTONIN_RECEPTOR_2_AND_ELKSRFGATA4_SIGNALING	-0.415321	0.0427789	0.4581	3.82034e-06	0.0448088
MATZUK_SPERMATOGONIA	-0.372384	0.085855	0.458239	3.82034e-06	0.0448088
KEGG_ASCORBATE_AND_ALDARATE_METABOLISM	-0.35975	0.0986623	0.458412	3.82034e-06	0.0448088
REACTOME_DEFECTIVE_FACTOR_IX_CAUSES_HEMOPHILIA_B	-0.236244	0.223325	0.459569	3.82034e-06	0.0448088
WP_ENDOTHELIN_PATHWAYS	-0.304949	0.154834	0.459783	3.82034e-06	0.0448088
REACTOME_GLYCOLYSIS	-0.325666	0.135542	0.461208	3.82034e-06	0.0448088
REACTOME_DISEASES_OF_GLYCOSYLATION	-0.423623	0.0378827	0.461505	3.82034e-06	0.0448088
REACTOME_MAPK_TARGETS_NUCLEAR_EVENTS_MEDIATED_BY_MAP_KINASES	0.264248	-0.197966	-0.462214	3.82034e-06	0.0448088
WILCOX_RESPONSE_TO_PROGESTERONE_DN	-0.423502	0.0399214	0.463423	3.82034e-06	0.0448088
LAU_APOPTOSIS_CDKN2A_DN	-0.180146	0.284715	0.464861	3.82034e-06	0.0448088
REACTOME_EPH_EPHRIN_MEDIATED_REPULSION_OF_CELLS	-0.337151	0.128278	0.465428	3.82034e-06	0.0448088
JINESH_BLEBBISHIELD_TO_IMMUNE_CELL_FUSION_PBSHMS_UP	-0.416114	0.0494216	0.465536	3.82034e-06	0.0448088
REACTOME_DCC_MEDIATED_ATTRACTIVE_SIGNALING	-0.244503	0.221531	0.466033	3.82034e-06	0.0448088
REACTOME_CARBOXYTERMINAL_POST_TRANSLATIONAL_MODIFICATIONS_OF_TUBULIN	0.255332	-0.212088	-0.46742	3.82034e-06	0.0448088
KANG_CISPLATIN_RESISTANCE_DN	0.0859614	-0.383004	-0.468966	3.82034e-06	0.0448088
REACTOME_TELOMERE_MAINTENANCE	0.188096	-0.281215	-0.469312	3.82034e-06	0.0448088
REACTOME_UBIQUINOL_BIOSYNTHESIS	0.385839	-0.0864173	-0.472256	3.82034e-06	0.0448088
BIOCARTA_SUMO_PATHWAY	0.397352	-0.0758482	-0.473201	3.82034e-06	0.0448088
WP_INFLAMMATORY_RESPONSE_PATHWAY	-0.355473	0.11844	0.473912	3.82034e-06	0.0448088
RICKMAN_TUMOR_DIFFERENTIATED_WELL_VS_MODERATELY_DN	-0.291014	0.183965	0.474979	3.82034e-06	0.0448088
PID_INTEGRIN5_PATHWAY	-0.416845	0.059084	0.475929	3.82034e-06	0.0448088
BIOCARTA_TNFR1_PATHWAY	0.34641	-0.130188	-0.476598	3.82034e-06	0.0448088
WP_MIR5093P_ALTERATION_OF_YAP1ECM_AXIS	-0.325228	0.152185	0.477413	3.82034e-06	0.0448088
THAKAR_PBMC_INACTIVATED_INFLUENZA_AGE_21_30YO_NONRESPONDER_28DY_UP	0.317998	-0.159887	-0.477886	3.82034e-06	0.0448088
GSE9946_MATURE_STIMULATORY_VS_PROSTAGLANDINE2_TREATED_MATURE_DC_DN	-0.354028	0.123911	0.477939	3.82034e-06	0.0448088
WP_PARKINSONS_DISEASE_PATHWAY	0.268155	-0.211425	-0.47958	3.82034e-06	0.0448088
COLLIS_PRKDC_SUBSTRATES	0.216222	-0.263415	-0.479638	3.82034e-06	0.0448088
MOOTHA_GLUCONEOGENESIS	-0.519178	-0.0384767	0.480702	3.82034e-06	0.0448088
REACTOME_PROCESSING_AND_ACTIVATION_OF_SUMO	0.345916	-0.135202	-0.481119	3.82034e-06	0.0448088
PACHER_TARGETS_OF_IGF1_AND_IGF2_UP	-0.503765	-0.0220533	0.481712	3.82034e-06	0.0448088
GSE44649_NAIVE_VS_ACTIVATED_CD8_TCELL_MIR155_KO_DN	0.285704	-0.197226	-0.48293	3.82034e-06	0.0448088
SASSON_RESPONSE_TO_FORSKOLIN_DN	-0.280619	0.202348	0.482967	3.82034e-06	0.0448088
WP_NICOTINE_ACTIVITY_ON_DOPAMINERGIC_NEURONS	0.227049	-0.258182	-0.485231	3.82034e-06	0.0448088
ELVIDGE_HYPOXIA_BY_DMOG_UP	-0.388689	0.0977384	0.486428	3.82034e-06	0.0448088
REACTOME_RHO_GTPASES_ACTIVATE_PAKS	-0.400757	0.0861664	0.486924	3.82034e-06	0.0448088
SU_PLACENTA	-0.437942	0.049511	0.487453	3.82034e-06	0.0448088
REACTOME_SIGNALING_BY_HIPPO	0.276816	-0.211129	-0.487945	3.82034e-06	0.0448088
LA_MEN1_TARGETS	-0.319272	0.16949	0.488762	3.82034e-06	0.0448088
WP_IMATINIB_AND_CHRONIC_MYELOID_LEUKEMIA	-0.385144	0.105028	0.490173	3.82034e-06	0.0448088
KIM_BIPOLAR_DISORDER_OLIGODENDROCYTE_DENSITY_CORR_DN	-0.551604	-0.0613817	0.490223	3.82034e-06	0.0448088
MORI_EMU_MYC_LYMPHOMA_BY_ONSET_TIME_UP	0.229397	-0.261508	-0.490905	3.82034e-06	0.0448088
MATSUMIYA_PBMC_MODIFIED_VACCINIA_ANKARA_VACCINE_AGE_18_55YO_VACCINATED_VS_CONTROL_TREATED_IN_VITRO_WITH_WILD_TYPE_MVA_6HR_UP	0.247966	-0.243648	-0.491614	3.82034e-06	0.0448088
REACTOME_PENTOSE_PHOSPHATE_PATHWAY	-0.279905	0.212532	0.492438	3.82034e-06	0.0448088
BIOCARTA_AKAP13_PATHWAY	0.173584	-0.318942	-0.492525	3.82034e-06	0.0448088
BIDUS_METASTASIS_UP	0.301441	-0.191365	-0.492806	3.82034e-06	0.0448088
GSE2826_WT_VS_BTK_KO_BCELL_DN	-0.392599	0.100542	0.493141	3.82034e-06	0.0448088
KYNG_RESPONSE_TO_H2O2_VIA_ERCC6	-0.413525	0.0807977	0.494323	3.82034e-06	0.0448088
SESTO_RESPONSE_TO_UV_C3	-0.163432	-0.657795	-0.494363	3.82034e-06	0.0448088
ZHU_CMV_24_HR_DN	-0.372673	0.121965	0.494637	3.82034e-06	0.0448088
NIKOLSKY_BREAST_CANCER_10Q22_AMPLICON	0.30268	-0.192663	-0.495343	3.82034e-06	0.0448088
REACTOME_ACTIVATED_NOTCH1_TRANSMITS_SIGNAL_TO_THE_NUCLEUS	-0.376071	0.119396	0.495467	3.82034e-06	0.0448088
SCHERER_PBMC_APSV_WETVAX_AGE_18_32YO_2_TO_4DY_DN	-0.338589	0.15702	0.495609	3.82034e-06	0.0448088
BCAT_BILD_ET_AL_UP	-0.505831	-0.00974934	0.496081	3.82034e-06	0.0448088
WESTON_VEGFA_TARGETS_6HR	-0.3366	0.159555	0.496154	3.82034e-06	0.0448088
WP_THE_EFFECT_OF_PROGERIN_ON_THE_INVOLVED_GENES_IN_HUTCHINSONGILFORD_PROGERIA_SYNDROME	0.349053	-0.147255	-0.496308	3.82034e-06	0.0448088
MIZUKAMI_HYPOXIA_DN	-0.513906	-0.0172632	0.496643	3.82034e-06	0.0448088
COWLING_MYCN_TARGETS	-0.529063	-0.0323873	0.496675	3.82034e-06	0.0448088
SANA_RESPONSE_TO_IFNG_DN	-0.272062	0.224615	0.496677	3.82034e-06	0.0448088
REACTOME_HOMOLOGY_DIRECTED_REPAIR	0.170376	-0.326337	-0.496713	3.82034e-06	0.0448088
KAMIKUBO_MYELOID_MN1_NETWORK	0.272436	-0.224475	-0.49691	3.82034e-06	0.0448088
REACTOME_EPH_EPHRIN_SIGNALING	-0.358715	0.141361	0.500076	3.82034e-06	0.0448088
ZHAN_MULTIPLE_MYELOMA_MF_DN	-0.321747	0.179929	0.501676	3.82034e-06	0.0448088
REACTOME_TRANSCRIPTIONAL_REGULATION_BY_MECP2	0.220651	-0.281787	-0.502438	3.82034e-06	0.0448088
REACTOME_DNA_DOUBLE_STRAND_BREAK_REPAIR	0.198553	-0.304198	-0.502751	3.82034e-06	0.0448088
REACTOME_ARMS_MEDIATED_ACTIVATION	-0.416414	0.0880471	0.504461	3.82034e-06	0.0448088
WP_EICOSANOID_METABOLISM_VIA_CYCLO_OXYGENASES_COX	0.291331	-0.2138	-0.505131	3.82034e-06	0.0448088
GRAESSMANN_RESPONSE_TO_MC_AND_SERUM_DEPRIVATION_DN	-0.358486	0.146843	0.505329	3.82034e-06	0.0448088
REACTOME_ANCHORING_OF_THE_BASAL_BODY_TO_THE_PLASMA_MEMBRANE	0.223918	-0.283068	-0.506986	3.82034e-06	0.0448088
REACTOME_RUNX1_REGULATES_GENES_INVOLVED_IN_MEGAKARYOCYTE_DIFFERENTIATION_AND_PLATELET_FUNCTION	0.253504	-0.253583	-0.507087	3.82034e-06	0.0448088
SALVADOR_MARTIN_PEDIATRIC_TBD_ANTI_TNF_THERAPY_NONRESPONDER_PRE_TREATMENT_UP	-0.678253	-0.171017	0.507235	3.82034e-06	0.0448088
PYEON_CANCER_HEAD_AND_NECK_VS_CERVICAL_DN	-0.330176	0.179265	0.509441	3.82034e-06	0.0448088
WP_PROXIMAL_TUBULE_TRANSPORT	-0.379131	0.130659	0.50979	3.82034e-06	0.0448088
MACLACHLAN_BRCA1_TARGETS_UP	-0.439908	0.0701132	0.510021	3.82034e-06	0.0448088
GUILLAUMOND_KLF10_TARGETS_DN	-0.381479	0.130183	0.511663	3.82034e-06	0.0448088
REACTOME_ELEVATION_OF_CYTOSOLIC_CA2_LEVELS	-0.331711	0.180659	0.51237	3.82034e-06	0.0448088
YAMAZAKI_TCEB3_TARGETS_UP	-0.441277	0.0731778	0.514455	3.82034e-06	0.0448088
CHEOK_RESPONSE_TO_MERCAPTOPURINE_DN	-0.537914	-0.0221696	0.515745	3.82034e-06	0.0448088
REACTOME_INTERACTIONS_OF_VPR_WITH_HOST_CELLULAR_PROTEINS	0.375963	-0.140653	-0.516616	3.82034e-06	0.0448088
REACTOME_RECRUITMENT_OF_NUMA_TO_MITOTIC_CENTROSOMES	0.216752	-0.300177	-0.516929	3.82034e-06	0.0448088
GSE21360_SECONDARY_VS_QUATERNARY_MEMORY_CD8_TCELL_DN	-0.393787	0.124287	0.518073	3.82034e-06	0.0448088
LIN_APC_TARGETS	-0.430116	0.089075	0.519191	3.82034e-06	0.0448088
LEE_METASTASIS_AND_RNA_PROCESSING_UP	0.0228529	-0.496472	-0.519325	3.82034e-06	0.0448088
KEGG_GLYCOSAMINOGLYCAN_BIOSYNTHESIS_HEPARAN_SULFATE	-0.359185	0.160444	0.51963	3.82034e-06	0.0448088
HOEK_NK_CELL_2011_2012_TIV_ADULT_7DY_UP	0.36805	-0.152184	-0.520234	3.82034e-06	0.0448088
WP_TYPE_II_DIABETES_MELLITUS	0.189568	-0.330971	-0.520539	3.82034e-06	0.0448088
REACTOME_THE_CANONICAL_RETINOID_CYCLE_IN_RODS_TWILIGHT_VISION	-0.469179	0.0533752	0.522554	3.82034e-06	0.0448088
REACTOME_SEMAPHORIN_INTERACTIONS	-0.408871	0.113821	0.522692	3.82034e-06	0.0448088
REACTOME_NOTCH2_ACTIVATION_AND_TRANSMISSION_OF_SIGNAL_TO_THE_NUCLEUS	-0.465247	0.0581685	0.523415	3.82034e-06	0.0448088
REACTOME_BETA_OXIDATION_OF_OCTANOYL_COA_TO_HEXANOYL_COA	0.388318	-0.136488	-0.524806	3.82034e-06	0.0448088
REACTOME_SUMOYLATION_OF_TRANSCRIPTION_COFACTORS	0.177616	-0.349205	-0.526821	3.82034e-06	0.0448088
REACTOME_HEME_SIGNALING	0.284757	-0.242232	-0.526988	3.82034e-06	0.0448088
WP_ATR_SIGNALING	0.326242	-0.201628	-0.527869	3.82034e-06	0.0448088
REACTOME_RECOGNITION_OF_DNA_DAMAGE_BY_PCNA_CONTAINING_REPLICATION_COMPLEX	0.339851	-0.189162	-0.529013	3.82034e-06	0.0448088
DAIRKEE_CANCER_PRONE_RESPONSE_E2	-0.367437	0.161995	0.529432	3.82034e-06	0.0448088
HOEK_NEUTROPHIL_2011_2012_TIV_ADULT_3DY_UP	0.355709	-0.175273	-0.530982	3.82034e-06	0.0448088
ONDER_CDH1_TARGETS_3_UP	-0.38896	0.142053	0.531013	3.82034e-06	0.0448088
HASINA_NOL7_TARGETS_DN	-0.4466	0.0870648	0.533665	3.82034e-06	0.0448088
REACTOME_DISEASES_OF_PROGRAMMED_CELL_DEATH	0.317249	-0.218167	-0.535416	3.82034e-06	0.0448088
REACTOME_INTEGRIN_SIGNALING	-0.316219	0.219346	0.535565	3.82034e-06	0.0448088
REACTOME_A_TETRASACCHARIDE_LINKER_SEQUENCE_IS_REQUIRED_FOR_GAG_SYNTHESIS	-0.404875	0.130883	0.535758	3.82034e-06	0.0448088
AMIT_SERUM_RESPONSE_20_MCF10A	0.360113	-0.175749	-0.535862	3.82034e-06	0.0448088
ANDERSON_BLOOD_CN54GP140_ADJUVANTED_WITH_GLA_AF_AGE_18_45YO_6HR_UP	0.335697	-0.200227	-0.535924	3.82034e-06	0.0448088
TAKADA_GASTRIC_CANCER_COPY_NUMBER_DN	-0.386029	0.150077	0.536107	3.82034e-06	0.0448088
BIOCARTA_FAS_PATHWAY	0.20578	-0.330419	-0.536199	3.82034e-06	0.0448088
REACTOME_COLLAGEN_BIOSYNTHESIS_AND_MODIFYING_ENZYMES	-0.453331	0.0844115	0.537742	3.82034e-06	0.0448088
REACTOME_FERTILIZATION	-0.366163	0.17164	0.537803	3.82034e-06	0.0448088
FRIDMAN_IMMORTALIZATION_DN	-0.453005	0.0873728	0.540377	3.82034e-06	0.0448088
SCHERER_PBMC_APSV_WETVAX_AGE_18_40YO_5_TO_7DY_DN	-0.403554	0.137825	0.541379	3.82034e-06	0.0448088
SCHAEFFER_PROSTATE_DEVELOPMENT_AND_CANCER_BOX1_UP	0.369756	-0.172018	-0.541774	3.82034e-06	0.0448088
WP_MIR124_PREDICTED_INTERACTIONS_WITH_CELL_CYCLE_AND_DIFFERENTIATION	0.32864	-0.213664	-0.542304	3.82034e-06	0.0448088
REACTOME_PROCESSING_OF_INTRONLESS_PRE_MRNAS	0.371869	-0.170592	-0.542461	3.82034e-06	0.0448088
REACTOME_AURKA_ACTIVATION_BY_TPX2	0.215788	-0.328807	-0.544595	3.82034e-06	0.0448088
REACTOME_RECRUITMENT_OF_MITOTIC_CENTROSOME_PROTEINS_AND_COMPLEXES	0.225288	-0.319318	-0.544606	3.82034e-06	0.0448088
BERTUCCI_INVASIVE_CARCINOMA_DUCTAL_VS_LOBULAR_UP	-0.426983	0.118177	0.545159	3.82034e-06	0.0448088
REACTOME_ZINC_EFFLUX_AND_COMPARTMENTALIZATION_BY_THE_SLC30_FAMILY	0.415892	-0.129642	-0.545534	3.82034e-06	0.0448088
TURASHVILI_BREAST_LOBULAR_CARCINOMA_VS_LOBULAR_NORMAL_DN	-0.385805	0.159911	0.545716	3.82034e-06	0.0448088
WP_DNA_IRDAMAGE_AND_CELLULAR_RESPONSE_VIA_ATR	0.156723	-0.389158	-0.545881	3.82034e-06	0.0448088
REACTOME_ACYL_CHAIN_REMODELING_OF_CL	0.371828	-0.174156	-0.545985	3.82034e-06	0.0448088
PID_HIF1_TFPATHWAY	-0.430474	0.11709	0.547564	3.82034e-06	0.0448088
WP_BIOTIN_METABOLISM_INCLUDING_IEMS	0.187198	-0.36041	-0.547609	3.82034e-06	0.0448088
WINTER_HYPOXIA_METAGENE	-0.448463	0.0996954	0.548158	3.82034e-06	0.0448088
HARALAMBIEVA_PBMC_FLUARIX_AGE_50_74YO_CORR_WITH_28D_MEM_B_CELL_RESPONSE_AT_28DY_LATE_GENE_EXPR_INDIVID_GENE_MODELS_PRED_PEAK_B_CELL_ELISPOT_RESP_NEGATIVE	-0.353476	0.199866	0.553343	3.82034e-06	0.0448088
REACTOME_TRANSLESION_SYNTHESIS_BY_POLH	0.327054	-0.22776	-0.554815	3.82034e-06	0.0448088
WP_COMMON_PATHWAYS_UNDERLYING_DRUG_ADDICTION	-0.332152	0.223895	0.556047	3.82034e-06	0.0448088
SCHAEFFER_PROSTATE_DEVELOPMENT_AND_CANCER_BOX1_DN	-0.41991	0.137054	0.556963	3.82034e-06	0.0448088
BIOCARTA_ARENRF2_PATHWAY	0.280839	-0.276559	-0.557398	3.82034e-06	0.0448088
WP_METABOLIC_REPROGRAMMING_IN_COLON_CANCER	-0.490821	0.0673564	0.558178	3.82034e-06	0.0448088
HOEK_MYELOID_DENDRITIC_CELL_2011_2012_TIV_ADULT_1DY_UP	-0.388298	0.171066	0.559365	3.82034e-06	0.0448088
YANG_BREAST_CANCER_ESR1_UP	-0.414901	0.144815	0.559716	3.82034e-06	0.0448088
COLIN_PILOCYTIC_ASTROCYTOMA_VS_GLIOBLASTOMA_DN	-0.392033	0.167706	0.55974	3.82034e-06	0.0448088
DESERT_EXTRACELLULAR_MATRIX_HEPATOCELLULAR_CARCINOMA_SUBCLASS_UP	-0.325549	0.234522	0.560071	3.82034e-06	0.0448088
PID_TCR_CALCIUM_PATHWAY	0.31423	-0.246393	-0.560622	3.82034e-06	0.0448088
HOLLEMAN_ASPARAGINASE_RESISTANCE_B_ALL_DN	0.30728	-0.254069	-0.561349	3.82034e-06	0.0448088
ZHAN_LATE_DIFFERENTIATION_GENES_UP	-0.417178	0.144787	0.561964	3.82034e-06	0.0448088
HINATA_NFKB_MATRIX	-0.388222	0.175576	0.563799	3.82034e-06	0.0448088
REACTOME_CHROMOSOME_MAINTENANCE	0.273025	-0.290984	-0.564009	3.82034e-06	0.0448088
REACTOME_DISSOLUTION_OF_FIBRIN_CLOT	-0.421186	0.143183	0.564368	3.82034e-06	0.0448088
REACTOME_APEX1_INDEPENDENT_RESOLUTION_OF_AP_SITES_VIA_THE_SINGLE_NUCLEOTIDE_REPLACEMENT_PATHWAY	0.414894	-0.150259	-0.565154	3.82034e-06	0.0448088
KEGG_PROXIMAL_TUBULE_BICARBONATE_RECLAMATION	-0.397552	0.170443	0.567995	3.82034e-06	0.0448088
REACTOME_OLFACTORY_SIGNALING_PATHWAY	-0.317316	0.253096	0.570412	3.82034e-06	0.0448088
FRIDMAN_SENESCENCE_UP	-0.525877	0.0479016	0.573778	3.82034e-06	0.0448088
CLAUS_PGR_POSITIVE_MENINGIOMA_DN	-0.352508	0.222792	0.5753	3.82034e-06	0.0448088
REACTOME_DISEASES_ASSOCIATED_WITH_GLYCOSAMINOGLYCAN_METABOLISM	-0.426306	0.150181	0.576487	3.82034e-06	0.0448088
REACTOME_ACTIVATION_OF_CASPASES_THROUGH_APOPTOSOME_MEDIATED_CLEAVAGE	0.469843	-0.107913	-0.577756	3.82034e-06	0.0448088
REACTOME_DEFECTS_OF_CONTACT_ACTIVATION_SYSTEM_CAS_AND_KALLIKREIN_KININ_SYSTEM_KKS	-0.362331	0.218696	0.581027	3.82034e-06	0.0448088
HOLLEMAN_ASPARAGINASE_RESISTANCE_ALL_UP	0.144473	-0.436719	-0.581192	3.82034e-06	0.0448088
WP_CELLTYPE_DEPENDENT_SELECTIVITY_OF_CCK2R_SIGNALING	0.355631	-0.226758	-0.582389	3.82034e-06	0.0448088
HALLMARK_NOTCH_SIGNALING	-0.423317	0.160646	0.583963	3.82034e-06	0.0448088
BRACHAT_RESPONSE_TO_CAMPTOTHECIN_DN	-0.545517	0.038651	0.584168	3.82034e-06	0.0448088
REN_ALVEOLAR_RHABDOMYOSARCOMA_DN	-0.479784	0.104889	0.584673	3.82034e-06	0.0448088
ZHAN_MULTIPLE_MYELOMA_LB_UP	-0.380985	0.203801	0.584786	3.82034e-06	0.0448088
KAAB_FAILED_HEART_VENTRICLE_DN	-0.451378	0.134379	0.585757	3.82034e-06	0.0448088
REACTOME_NEGATIVE_REGULATION_OF_TCF_DEPENDENT_SIGNALING_BY_DVL_INTERACTING_PROTEINS	-0.34605	0.24109	0.58714	3.82034e-06	0.0448088
REACTOME_TRANSCRIPTIONAL_ACTIVATION_OF_MITOCHONDRIAL_BIOGENESIS	0.351487	-0.236461	-0.587948	3.82034e-06	0.0448088
PID_CIRCADIAN_PATHWAY	0.350004	-0.238119	-0.588123	3.82034e-06	0.0448088
OUELLET_OVARIAN_CANCER_INVASIVE_VS_LMP_DN	0.37839	-0.212847	-0.591237	3.82034e-06	0.0448088
BIOCARTA_UCALPAIN_PATHWAY	-0.325864	0.265574	0.591438	3.82034e-06	0.0448088
WP_METHYLATION_PATHWAYS	-0.346966	0.24704	0.594006	3.82034e-06	0.0448088
WP_TYPE_2_PAPILLARY_RENAL_CELL_CARCINOMA	-0.421109	0.173119	0.594228	3.82034e-06	0.0448088
WP_BLOOD_CLOTTING_CASCADE	-0.33106	0.263443	0.594503	3.82034e-06	0.0448088
REACTOME_COHESIN_LOADING_ONTO_CHROMATIN	0.463687	-0.130912	-0.594599	3.82034e-06	0.0448088
BIOCARTA_PLCE_PATHWAY	0.303197	-0.291781	-0.594978	3.82034e-06	0.0448088
REACTOME_DEADENYLATION_OF_MRNA	0.21136	-0.383729	-0.595089	3.82034e-06	0.0448088
BUFFA_HYPOXIA_METAGENE	-0.549716	0.045585	0.595301	3.82034e-06	0.0448088
HALLMARK_EPITHELIAL_MESENCHYMAL_TRANSITION	-0.452779	0.14372	0.596499	3.82034e-06	0.0448088
REACTOME_2_LTR_CIRCLE_FORMATION	0.382891	-0.214063	-0.596954	3.82034e-06	0.0448088
WINTER_HYPOXIA_UP	-0.473432	0.123555	0.596987	3.82034e-06	0.0448088
REACTOME_RORA_ACTIVATES_GENE_EXPRESSION	0.32109	-0.276881	-0.597971	3.82034e-06	0.0448088
WHITFIELD_CELL_CYCLE_G1_S	0.307426	-0.290705	-0.598131	3.82034e-06	0.0448088
POMEROY_MEDULLOBLASTOMA_DESMOPLASIC_VS_CLASSIC_UP	-0.443659	0.155601	0.59926	3.82034e-06	0.0448088
REACTOME_YAP1_AND_WWTR1_TAZ_STIMULATED_GENE_EXPRESSION	0.342186	-0.257625	-0.59981	3.82034e-06	0.0448088
REACTOME_SUMO_IS_TRANSFERRED_FROM_E1_TO_E2_UBE2I_UBC9	0.459278	-0.141821	-0.601099	3.82034e-06	0.0448088
MATZUK_POSTIMPLANTATION_AND_POSTPARTUM	-0.523067	0.0780991	0.601166	3.82034e-06	0.0448088
KEGG_BASE_EXCISION_REPAIR	0.341021	-0.261896	-0.602916	3.82034e-06	0.0448088
TURASHVILI_BREAST_LOBULAR_CARCINOMA_VS_DUCTAL_NORMAL_UP	-0.409518	0.193578	0.603096	3.82034e-06	0.0448088
BYSTRYKH_HEMATOPOIESIS_STEM_CELL_IL3RA	-0.497328	0.106669	0.603997	3.82034e-06	0.0448088
REACTOME_STRIATED_MUSCLE_CONTRACTION	-0.319294	0.285841	0.605134	3.82034e-06	0.0448088
MARSON_FOXP3_TARGETS_STIMULATED_DN	-0.376771	0.229864	0.606635	3.82034e-06	0.0448088
SOBOLEV_PBMC_PANDEMRIX_AGE_18_64YO_RESPONDERS_VS_NONRESPONDERS_7DY_UP	-0.393417	0.214363	0.60778	3.82034e-06	0.0448088
LINDGREN_BLADDER_CANCER_HIGH_RECURRENCE	-0.390335	0.219358	0.609693	3.82034e-06	0.0448088
WILLERT_WNT_SIGNALING	-0.423911	0.185871	0.609783	3.82034e-06	0.0448088
REACTOME_FOXO_MEDIATED_TRANSCRIPTION_OF_OXIDATIVE_STRESS_METABOLIC_AND_NEURONAL_GENES	0.380707	-0.230412	-0.611119	3.82034e-06	0.0448088
MAGRANGEAS_MULTIPLE_MYELOMA_IGLL_VS_IGLK_DN	0.398329	-0.21296	-0.61129	3.82034e-06	0.0448088
NAKAMURA_ADIPOGENESIS_LATE_DN	-0.429013	0.183619	0.612632	3.82034e-06	0.0448088
CAIRO_PML_TARGETS_BOUND_BY_MYC_DN	-0.637603	-0.0240808	0.613522	3.82034e-06	0.0448088
ELVIDGE_HIF1A_TARGETS_DN	-0.506576	0.10738	0.613956	3.82034e-06	0.0448088
REACTOME_PLATELET_CALCIUM_HOMEOSTASIS	-0.355641	0.258676	0.614316	3.82034e-06	0.0448088
GARGALOVIC_RESPONSE_TO_OXIDIZED_PHOSPHOLIPIDS_MAGENTA_DN	0.344235	-0.270624	-0.614859	3.82034e-06	0.0448088
WP_INTERACTOME_OF_POLYCOMB_REPRESSIVE_COMPLEX_2_PRC2	0.365144	-0.250845	-0.615989	3.82034e-06	0.0448088
MOOTHA_GLYCOGEN_METABOLISM	-0.41675	0.199573	0.616323	3.82034e-06	0.0448088
SCHAEFFER_PROSTATE_DEVELOPMENT_AND_CANCER_BOX2_DN	0.254732	-0.361784	-0.616517	3.82034e-06	0.0448088
MCCABE_HOXC6_TARGETS_UP	0.371268	-0.245382	-0.61665	3.82034e-06	0.0448088
REACTOME_PROCESSIVE_SYNTHESIS_ON_THE_C_STRAND_OF_THE_TELOMERE	0.313307	-0.304835	-0.618142	3.82034e-06	0.0448088
WP_DEREGULATION_OF_RAB_AND_RAB_EFFECTOR_GENES_IN_BLADDER_CANCER	0.296185	-0.322229	-0.618414	3.82034e-06	0.0448088
LIU_SMARCA4_TARGETS	-0.468159	0.152091	0.620251	3.82034e-06	0.0448088
REACTOME_SODIUM_CALCIUM_EXCHANGERS	-0.284124	0.337332	0.621456	3.82034e-06	0.0448088
REACTOME_CS_DS_DEGRADATION	-0.53885	0.0826359	0.621486	3.82034e-06	0.0448088
REACTOME_PLATELET_AGGREGATION_PLUG_FORMATION	-0.402576	0.221755	0.624331	3.82034e-06	0.0448088
REACTOME_HDR_THROUGH_HOMOLOGOUS_RECOMBINATION_HRR	0.305554	-0.322319	-0.627873	3.82034e-06	0.0448088
STEGER_ADIPOGENESIS_DN	-0.369488	0.258979	0.628466	3.82034e-06	0.0448088
BIOCARTA_DREAM_PATHWAY	0.336047	-0.292686	-0.628733	3.82034e-06	0.0448088
FARMER_BREAST_CANCER_CLUSTER_4	-0.585649	0.0433401	0.628989	3.82034e-06	0.0448088
REACTOME_REGULATION_OF_PTEN_MRNA_TRANSLATION	0.331109	-0.298066	-0.629175	3.82034e-06	0.0448088
REACTOME_RECYCLING_OF_BILE_ACIDS_AND_SALTS	-0.409926	0.219375	0.629301	3.82034e-06	0.0448088
WP_BASE_EXCISION_REPAIR	0.351541	-0.278326	-0.629867	3.82034e-06	0.0448088
REACTOME_SUMOYLATION_OF_DNA_METHYLATION_PROTEINS	0.196696	-0.433607	-0.630304	3.82034e-06	0.0448088
NIKOLSKY_BREAST_CANCER_6P24_P22_AMPLICON	-0.334266	0.296183	0.630449	3.82034e-06	0.0448088
REACTOME_BASE_EXCISION_REPAIR	0.349527	-0.281795	-0.631321	3.82034e-06	0.0448088
REACTOME_WNT5A_DEPENDENT_INTERNALIZATION_OF_FZD4	-0.398779	0.233981	0.63276	3.82034e-06	0.0448088
REACTOME_FLT3_SIGNALING_THROUGH_SRC_FAMILY_KINASES	-0.606963	0.0268315	0.633794	3.82034e-06	0.0448088
REACTOME_REGULATION_OF_MECP2_EXPRESSION_AND_ACTIVITY	0.309337	-0.324866	-0.634204	3.82034e-06	0.0448088
GARGALOVIC_RESPONSE_TO_OXIDIZED_PHOSPHOLIPIDS_LIGHTYELLOW_UP	0.432585	-0.201627	-0.634212	3.82034e-06	0.0448088
PARK_OSTEOBLAST_DIFFERENTIATION_BY_PHENYLAMIL_UP	-0.460117	0.175083	0.635199	3.82034e-06	0.0448088
REACTOME_ACTIVATED_NTRK2_SIGNALS_THROUGH_CDK5	-0.52092	0.11446	0.63538	3.82034e-06	0.0448088
ZHANG_RESPONSE_TO_CANTHARIDIN_UP	0.350605	-0.285144	-0.635749	3.82034e-06	0.0448088
MAHADEVAN_IMATINIB_RESISTANCE_UP	-0.607796	0.0303987	0.638195	3.82034e-06	0.0448088
REACTOME_EPHB_MEDIATED_FORWARD_SIGNALING	-0.40266	0.235833	0.638493	3.82034e-06	0.0448088
REACTOME_FORMATION_OF_XYLULOSE_5_PHOSPHATE	0.441033	-0.199594	-0.640626	3.82034e-06	0.0448088
REACTOME_RUNX2_REGULATES_OSTEOBLAST_DIFFERENTIATION	0.394252	-0.249119	-0.643371	3.82034e-06	0.0448088
MYLLYKANGAS_AMPLIFICATION_HOT_SPOT_6	0.416108	-0.228637	-0.644744	3.82034e-06	0.0448088
WP_AMPLIFICATION_AND_EXPANSION_OF_ONCOGENIC_PATHWAYS_AS_METASTATIC_TRAITS	-0.430122	0.215852	0.645975	3.82034e-06	0.0448088
YAO_TEMPORAL_RESPONSE_TO_PROGESTERONE_CLUSTER_16	-0.481224	0.166861	0.648084	3.82034e-06	0.0448088
ABRAMSON_INTERACT_WITH_AIRE	0.369721	-0.278488	-0.648209	3.82034e-06	0.0448088
REACTOME_TP53_REGULATES_TRANSCRIPTION_OF_GENES_INVOLVED_IN_G2_CELL_CYCLE_ARREST	0.394624	-0.254415	-0.649039	3.82034e-06	0.0448088
WP_TFS_REGULATE_MIRNAS_RELATED_TO_CARDIAC_HYPERTROPHY	0.406942	-0.242248	-0.64919	3.82034e-06	0.0448088
DACOSTA_LOW_DOSE_UV_RESPONSE_VIA_ERCC3_XPCS_DN	-0.583451	0.0659246	0.649375	3.82034e-06	0.0448088
REACTOME_SYNTHESIS_OF_PI	0.411	-0.2398	-0.6508	3.82034e-06	0.0448088
MATZUK_LUTEAL_GENES	0.430815	-0.220045	-0.65086	3.82034e-06	0.0448088
HUMMERICH_BENIGN_SKIN_TUMOR_DN	-0.412637	0.238767	0.651403	3.82034e-06	0.0448088
WP_KETOGENESIS_AND_KETOLYSIS	-0.67583	-0.023803	0.652027	3.82034e-06	0.0448088
WP_PHOTODYNAMIC_THERAPYINDUCED_HIF1_SURVIVAL_SIGNALING	-0.517247	0.135547	0.652794	3.82034e-06	0.0448088
BUCASAS_PBMC_FLUARIX_FLUVIRIN_CAUCASIAN_MALE_AGE_18_40YO_LOW_RESPONDERS_1DY_POSITIVE_PREDICTIVE_OF_TITER	0.0498682	-0.604447	-0.654315	3.82034e-06	0.0448088
FIRESTEIN_CTNNB1_PATHWAY_AND_PROLIFERATION	0.363704	-0.291081	-0.654785	3.82034e-06	0.0448088
AMIT_EGF_RESPONSE_20_HELA	0.383006	-0.271791	-0.654796	3.82034e-06	0.0448088
REACTOME_VLDLR_INTERNALISATION_AND_DEGRADATION	-0.477802	0.177243	0.655045	3.82034e-06	0.0448088
WP_DRUG_INDUCTION_OF_BILE_ACID_PATHWAY	-0.323365	0.331802	0.655167	3.82034e-06	0.0448088
WP_OSTEOBLAST_SIGNALING	-0.385802	0.26968	0.655482	3.82034e-06	0.0448088
IIZUKA_LIVER_CANCER_PROGRESSION_G2_G3_UP	-0.358706	0.297351	0.656057	3.82034e-06	0.0448088
REACTOME_INTERLEUKIN_37_SIGNALING	0.370984	-0.286344	-0.657327	3.82034e-06	0.0448088
PETRETTO_CARDIAC_HYPERTROPHY	-0.476732	0.181797	0.658529	3.82034e-06	0.0448088
REACTOME_RUNX2_REGULATES_BONE_DEVELOPMENT	0.396383	-0.26289	-0.659273	3.82034e-06	0.0448088
REACTOME_TRANSLESION_SYNTHESIS_BY_POLK	0.412679	-0.250903	-0.663582	3.82034e-06	0.0448088
HANN_RESISTANCE_TO_BCL2_INHIBITOR_DN	-0.577236	0.0864447	0.66368	3.82034e-06	0.0448088
REACTOME_GLYCOGEN_METABOLISM	-0.464593	0.199348	0.663941	3.82034e-06	0.0448088
REACTOME_TRAFFICKING_OF_GLUR2_CONTAINING_AMPA_RECEPTORS	-0.614754	0.0505771	0.665331	3.82034e-06	0.0448088
MIKHAYLOVA_OXIDATIVE_STRESS_RESPONSE_VIA_VHL_DN	-0.578564	0.087149	0.665713	3.82034e-06	0.0448088
AMIT_EGF_RESPONSE_40_HELA	0.265375	-0.400433	-0.665809	3.82034e-06	0.0448088
REACTOME_GAP_FILLING_DNA_REPAIR_SYNTHESIS_AND_LIGATION_IN_GG_NER	0.410162	-0.255668	-0.66583	3.82034e-06	0.0448088
PAPASPYRIDONOS_UNSTABLE_ATEROSCLEROTIC_PLAQUE_DN	-0.487856	0.178203	0.666059	3.82034e-06	0.0448088
ELVIDGE_HIF1A_AND_HIF2A_TARGETS_DN	-0.548119	0.118903	0.667023	3.82034e-06	0.0448088
YAGUE_PRETUMOR_DRUG_RESISTANCE_DN	-0.364683	0.303453	0.668136	3.82034e-06	0.0448088
BRUNEAU_HEART_GREAT_VESSELS_AND_VALVULOGENESIS	-0.649929	0.01837	0.668299	3.82034e-06	0.0448088
BIOCARTA_RECK_PATHWAY	-0.495012	0.173513	0.668526	3.82034e-06	0.0448088
NAKAYA_PBMC_FLUMIST_AGE_18_50YO_7DY_IFN_SUBSET_UP	0.335537	-0.333609	-0.669147	3.82034e-06	0.0448088
REACTOME_SEMA4D_IN_SEMAPHORIN_SIGNALING	-0.554739	0.115017	0.669756	3.82034e-06	0.0448088
MARCHINI_TRABECTEDIN_RESISTANCE_DN	-0.622575	0.0473496	0.669925	3.82034e-06	0.0448088
LEI_HOXC8_TARGETS_UP	-0.328643	0.341483	0.670126	3.82034e-06	0.0448088
REACTOME_FGFR1C_LIGAND_BINDING_AND_ACTIVATION	-0.484759	0.187757	0.672516	3.82034e-06	0.0448088
REACTOME_MITOCHONDRIAL_FATTY_ACID_BETA_OXIDATION_OF_UNSATURATED_FATTY_ACIDS	0.365408	-0.308611	-0.674018	3.82034e-06	0.0448088
REACTOME_TYROSINE_CATABOLISM	0.558681	-0.117518	-0.6762	3.82034e-06	0.0448088
LIEN_BREAST_CARCINOMA_METAPLASTIC	-0.44934	0.227403	0.676743	3.82034e-06	0.0448088
BIOCARTA_GABA_PATHWAY	0.217572	-0.459644	-0.677216	3.82034e-06	0.0448088
REACTOME_ESTROGEN_DEPENDENT_NUCLEAR_EVENTS_DOWNSTREAM_OF_ESR_MEMBRANE_SIGNALING	0.333476	-0.344501	-0.677976	3.82034e-06	0.0448088
DING_LUNG_CANCER_MUTATED_RECURRENTLY	0.434649	-0.244463	-0.679113	3.82034e-06	0.0448088
REACTOME_REGULATION_OF_GENE_EXPRESSION_BY_HYPOXIA_INDUCIBLE_FACTOR	-0.451868	0.227487	0.679355	3.82034e-06	0.0448088
REACTOME_ADHERENS_JUNCTIONS_INTERACTIONS	-0.411907	0.268886	0.680793	3.82034e-06	0.0448088
HAEGERSTRAND_RESPONSE_TO_IMATINIB	-0.352777	0.329902	0.682679	3.82034e-06	0.0448088
BIOCARTA_PCAF_PATHWAY	0.285888	-0.397661	-0.683549	3.82034e-06	0.0448088
REACTOME_EGFR_DOWNREGULATION	0.353417	-0.330224	-0.683641	3.82034e-06	0.0448088
KORKOLA_CHORIOCARCINOMA_UP	-0.536233	0.148108	0.684342	3.82034e-06	0.0448088
BIOCARTA_SHH_PATHWAY	0.254303	-0.430664	-0.684966	3.82034e-06	0.0448088
BIOCARTA_VDR_PATHWAY	0.392883	-0.292266	-0.685149	3.82034e-06	0.0448088
REACTOME_ABACAVIR_TRANSPORT_AND_METABOLISM	-0.401437	0.283844	0.685281	3.82034e-06	0.0448088
WP_HEDGEHOG_SIGNALING_PATHWAY_NETPATH	0.347112	-0.33829	-0.685402	3.82034e-06	0.0448088
REACTOME_FANCONI_ANEMIA_PATHWAY	0.319494	-0.366374	-0.685868	3.82034e-06	0.0448088
BILBAN_B_CLL_LPL_DN	0.265152	-0.42089	-0.686042	3.82034e-06	0.0448088
DAZARD_UV_RESPONSE_CLUSTER_G1	-0.502616	0.185935	0.688551	3.82034e-06	0.0448088
WP_TCA_CYCLE_NUTRIENT_UTILIZATION_AND_INVASIVENESS_OF_OVARIAN_CANCER	0.494081	-0.195085	-0.689166	3.82034e-06	0.0448088
REACTOME_GLUCONEOGENESIS	-0.59044	0.0990863	0.689526	3.82034e-06	0.0448088
HOFFMAN_CLOCK_TARGETS_DN	-0.403705	0.285923	0.689629	3.82034e-06	0.0448088
BIOCARTA_SARS_PATHWAY	0.311885	-0.378219	-0.690104	3.82034e-06	0.0448088
REACTOME_SULFIDE_OXIDATION_TO_SULFATE	-0.371976	0.31877	0.690746	3.82034e-06	0.0448088
ZHAN_MULTIPLE_MYELOMA_CD1_DN	-0.492518	0.198788	0.691306	3.82034e-06	0.0448088
BIOCARTA_BCELLSURVIVAL_PATHWAY	0.379103	-0.313265	-0.692368	3.82034e-06	0.0448088
GROSS_ELK3_TARGETS_UP	-0.452616	0.241562	0.694178	3.82034e-06	0.0448088
DELASERNA_TARGETS_OF_MYOD_AND_SMARCA4	-0.288195	0.406679	0.694874	3.82034e-06	0.0448088
BRACHAT_RESPONSE_TO_METHOTREXATE_DN	-0.574778	0.12438	0.699158	3.82034e-06	0.0448088
REACTOME_CHONDROITIN_SULFATE_DERMATAN_SULFATE_METABOLISM	-0.509612	0.18966	0.699272	3.82034e-06	0.0448088
BIOCARTA_AKAP95_PATHWAY	0.315462	-0.384635	-0.700098	3.82034e-06	0.0448088
SOBOLEV_PBMC_PANDEMRIX_AGE_18_64YO_HIGH_VS_LOW_RESPONDERS_MEDIUM_HIGH_ADVERSE_EVENTS_SCORE_1DY_CORRELATED_WITH_TRANSITIONAL_B_CELLS_UP	-0.481507	0.219006	0.700512	3.82034e-06	0.0448088
KIM_HYPOXIA	-0.618055	0.0882722	0.706327	3.82034e-06	0.0448088
KEGG_CARDIAC_MUSCLE_CONTRACTION	-0.498753	0.20795	0.706703	3.82034e-06	0.0448088
REACTOME_GAB1_SIGNALOSOME	0.39935	-0.307729	-0.707079	3.82034e-06	0.0448088
WP_TYPE_I_COLLAGEN_SYNTHESIS_IN_THE_CONTEXT_OF_OSTEOGENESIS_IMPERFECTA	-0.612022	0.0956171	0.707639	3.82034e-06	0.0448088
HOFT_CD4_POSITIVE_ALPHA_BETA_MEMORY_T_CELL_BCG_VACCINE_AGE_18_45YO_ID_7DY_TOP_100_DEG_EX_VIVO_DN	0.50328	-0.204365	-0.707645	3.82034e-06	0.0448088
KEGG_PENTOSE_PHOSPHATE_PATHWAY	-0.555493	0.153461	0.708953	3.82034e-06	0.0448088
GAVIN_IL2_RESPONSIVE_FOXP3_TARGETS_UP	0.4571	-0.25356	-0.71066	3.82034e-06	0.0448088
SIMBULAN_PARP1_TARGETS_UP	-0.434112	0.277364	0.711476	3.82034e-06	0.0448088
GAUTSCHI_SRC_SIGNALING	-0.641482	0.070358	0.71184	3.82034e-06	0.0448088
BIOCARTA_TCYTOTOXIC_PATHWAY	-0.399136	0.313311	0.712447	3.82034e-06	0.0448088
YAMASHITA_METHYLATED_IN_PROSTATE_CANCER	-0.396202	0.317286	0.713489	3.82034e-06	0.0448088
BIOCARTA_TALL1_PATHWAY	0.397373	-0.317079	-0.714452	3.82034e-06	0.0448088
MASRI_RESISTANCE_TO_TAMOXIFEN_AND_AROMATASE_INHIBITORS_DN	-0.402648	0.31232	0.714968	3.82034e-06	0.0448088
REACTOME_RESOLUTION_OF_ABASIC_SITES_AP_SITES	0.409799	-0.305451	-0.71525	3.82034e-06	0.0448088
TERAMOTO_OPN_TARGETS_CLUSTER_1	-0.495839	0.220004	0.715843	3.82034e-06	0.0448088
WP_FBXL10_ENHANCEMENT_OF_MAPERK_SIGNALING_IN_DIFFUSE_LARGE_BCELL_LYMPHOMA	0.365828	-0.351457	-0.717285	3.82034e-06	0.0448088
GILDEA_METASTASIS	-0.544067	0.173937	0.718004	3.82034e-06	0.0448088
REACTOME_WNT5A_DEPENDENT_INTERNALIZATION_OF_FZD2_FZD5_AND_ROR2	-0.46339	0.254666	0.718055	3.82034e-06	0.0448088
CHEOK_RESPONSE_TO_HD_MTX_UP	-0.492411	0.226374	0.718785	3.82034e-06	0.0448088
REACTOME_PHASE_3_RAPID_REPOLARISATION	-0.508522	0.210774	0.719297	3.82034e-06	0.0448088
PID_WNT_SIGNALING_PATHWAY	-0.557828	0.162792	0.72062	3.82034e-06	0.0448088
REACTOME_KERATINIZATION	-0.564575	0.156907	0.721482	3.82034e-06	0.0448088
REACTOME_INHIBITION_OF_REPLICATION_INITIATION_OF_DAMAGED_DNA_BY_RB1_E2F1	0.442581	-0.279088	-0.72167	3.82034e-06	0.0448088
KEGG_FOLATE_BIOSYNTHESIS	-0.571831	0.149844	0.721674	3.82034e-06	0.0448088
JI_CARCINOGENESIS_BY_KRAS_AND_STK11_DN	-0.62834	0.0951531	0.723493	3.82034e-06	0.0448088
REACTOME_IONOTROPIC_ACTIVITY_OF_KAINATE_RECEPTORS	-0.380472	0.344513	0.724985	3.82034e-06	0.0448088
KANG_AR_TARGETS_DN	-0.561731	0.163335	0.725067	3.82034e-06	0.0448088
REACTOME_KERATAN_SULFATE_DEGRADATION	-0.479592	0.246949	0.726541	3.82034e-06	0.0448088
REACTOME_SIGNALING_BY_NOTCH1_T_7_9_NOTCH1_M1580_K2555_TRANSLOCATION_MUTANT	-0.706621	0.0216259	0.728246	3.82034e-06	0.0448088
WP_PLATELETMEDIATED_INTERACTIONS_WITH_VASCULAR_AND_CIRCULATING_CELLS	-0.474415	0.256408	0.730824	3.82034e-06	0.0448088
REACTOME_FORMATION_OF_THE_CORNIFIED_ENVELOPE	-0.520662	0.210419	0.731081	3.82034e-06	0.0448088
REACTOME_MISMATCH_REPAIR	0.400253	-0.332064	-0.732317	3.82034e-06	0.0448088
GARGALOVIC_RESPONSE_TO_OXIDIZED_PHOSPHOLIPIDS_TAN_DN	-0.510711	0.223922	0.734633	3.82034e-06	0.0448088
KOMMAGANI_TP63_GAMMA_TARGETS	-0.533206	0.201957	0.735163	3.82034e-06	0.0448088
WP_PROTEOGLYCAN_BIOSYNTHESIS	-0.523359	0.211993	0.735351	3.82034e-06	0.0448088
KEGG_MISMATCH_REPAIR	0.402851	-0.33459	-0.737441	3.82034e-06	0.0448088
REACTOME_CELL_EXTRACELLULAR_MATRIX_INTERACTIONS	-0.497035	0.243584	0.740619	3.82034e-06	0.0448088
KEGG_GLYCOLYSIS_GLUCONEOGENESIS	-0.542645	0.198356	0.741	3.82034e-06	0.0448088
MIKKELSEN_PLURIPOTENT_STATE_UP	0.368359	-0.37402	-0.742379	3.82034e-06	0.0448088
CHEN_HOXA5_TARGETS_6HR_UP	0.377108	-0.366552	-0.74366	3.82034e-06	0.0448088
REACTOME_MET_ACTIVATES_PTPN11	0.3848	-0.359226	-0.744026	3.82034e-06	0.0448088
WP_CORI_CYCLE	-0.738487	0.00834697	0.746834	3.82034e-06	0.0448088
BIOCARTA_D4GDI_PATHWAY	0.50431	-0.243504	-0.747814	3.82034e-06	0.0448088
ALONSO_METASTASIS_NEURAL_UP	-0.417749	0.332265	0.750014	3.82034e-06	0.0448088
BIOCARTA_CB1R_PATHWAY	-0.369239	0.386028	0.755267	3.82034e-06	0.0448088
REACTOME_AMPK_INHIBITS_CHREBP_TRANSCRIPTIONAL_ACTIVATION_ACTIVITY	-0.583761	0.17168	0.755441	3.82034e-06	0.0448088
VIETOR_IFRD1_TARGETS	-0.500467	0.254983	0.75545	3.82034e-06	0.0448088
KEGG_GALACTOSE_METABOLISM	-0.505209	0.251648	0.756857	3.82034e-06	0.0448088
REACTOME_POLB_DEPENDENT_LONG_PATCH_BASE_EXCISION_REPAIR	0.44884	-0.310253	-0.759092	3.82034e-06	0.0448088
REACTOME_REDUCTION_OF_CYTOSOLIC_CA_LEVELS	-0.397228	0.362276	0.759504	3.82034e-06	0.0448088
KEGG_STARCH_AND_SUCROSE_METABOLISM	-0.516478	0.245887	0.762365	3.82034e-06	0.0448088
SASAI_TARGETS_OF_CXCR6_AND_PTCH1_UP	-0.470063	0.293793	0.763856	3.82034e-06	0.0448088
WORSCHECH_TUMOR_REJECTION_DN	-0.599067	0.16483	0.763897	3.82034e-06	0.0448088
BERENJENO_TRANSFORMED_BY_RHOA_REVERSIBLY_DN	-0.553413	0.211643	0.765055	3.82034e-06	0.0448088
REACTOME_RHO_GTPASES_ACTIVATE_ROCKS	-0.617643	0.152352	0.769996	3.82034e-06	0.0448088
TOMIDA_LUNG_CANCER_POOR_SURVIVAL	-0.581522	0.189794	0.771316	3.82034e-06	0.0448088
NABA_PROTEOGLYCANS	-0.51434	0.258268	0.772608	3.82034e-06	0.0448088
FRIDMAN_SENESCENCE_DN	0.485102	-0.28849	-0.773591	3.82034e-06	0.0448088
VERNELL_RETINOBLASTOMA_PATHWAY_DN	-0.479774	0.296284	0.776058	3.82034e-06	0.0448088
TURJANSKI_MAPK8_AND_MAPK9_TARGETS	0.314433	-0.46251	-0.776943	3.82034e-06	0.0448088
AMIT_DELAYED_EARLY_GENES	0.465041	-0.312789	-0.777831	3.82034e-06	0.0448088
BIOCARTA_MTA3_PATHWAY	-0.544528	0.23463	0.779158	3.82034e-06	0.0448088
REACTOME_ACTIVATION_OF_RAC1	0.529763	-0.250824	-0.780587	3.82034e-06	0.0448088
REACTOME_SEMA4D_INDUCED_CELL_MIGRATION_AND_GROWTH_CONE_COLLAPSE	-0.598492	0.182949	0.781441	3.82034e-06	0.0448088
REACTOME_ACTIVATION_OF_RAS_IN_B_CELLS	-0.600381	0.181611	0.781992	3.82034e-06	0.0448088
BURTON_ADIPOGENESIS_PEAK_AT_0HR	-0.538032	0.244341	0.782373	3.82034e-06	0.0448088
SHIN_B_CELL_LYMPHOMA_CLUSTER_5	0.391111	-0.391467	-0.782579	3.82034e-06	0.0448088
WP_SULINDAC_METABOLIC_PATHWAY	-0.669915	0.113256	0.783172	3.82034e-06	0.0448088
REACTOME_ASSEMBLY_OF_ACTIVE_LPL_AND_LIPC_LIPASE_COMPLEXES	-0.500355	0.283625	0.78398	3.82034e-06	0.0448088
REACTOME_BIOSYNTHESIS_OF_EPA_DERIVED_SPMS	0.632268	-0.152918	-0.785186	3.82034e-06	0.0448088
QI_PBMC_ZOSTAVAX_AGE_50_75YO_CORRELATED_WITH_T_CELL_RESPONSES_1D_INFORMATIVE_OF_LONG_TERM_RESPONSES_NEGATIVE	-0.569561	0.217707	0.787269	3.82034e-06	0.0448088
CHANG_POU5F1_TARGETS_DN	0.414409	-0.374021	-0.78843	3.82034e-06	0.0448088
REACTOME_PROTEIN_REPAIR	-0.641501	0.147829	0.789331	3.82034e-06	0.0448088
ABDULRAHMAN_KIDNEY_CANCER_VHL_DN	-0.394869	0.395233	0.790102	3.82034e-06	0.0448088
ROZANOV_MMP14_TARGETS_SUBSET	-0.487189	0.303314	0.790504	3.82034e-06	0.0448088
QIU_PBMC_HEPTATITIS_B_SURFACE_ANTIGEN_AGE_UNDER50_NON_RESPONDERS_VS_RESPONDERS_7DY_UP	-0.422548	0.368686	0.791233	3.82034e-06	0.0448088
RANKIN_ANGIOGENIC_TARGETS_OF_VHL_HIF2A_DN	-0.756631	0.0346268	0.791258	3.82034e-06	0.0448088
NAKAMURA_ADIPOGENESIS_EARLY_DN	-0.551275	0.244091	0.795365	3.82034e-06	0.0448088
WANG_ESOPHAGUS_CANCER_PROGRESSION_UP	-0.565041	0.230638	0.795679	3.82034e-06	0.0448088
PALOMERO_GSI_SENSITIVITY_DN	0.535108	-0.261155	-0.796264	3.82034e-06	0.0448088
REACTOME_RSK_ACTIVATION	0.366735	-0.429973	-0.796709	3.82034e-06	0.0448088
PID_INTEGRIN4_PATHWAY	0.519993	-0.276971	-0.796964	3.82034e-06	0.0448088
HOFMANN_MYELODYSPLASTIC_SYNDROM_HIGH_RISK_UP	0.448604	-0.349752	-0.798356	3.82034e-06	0.0448088
CASTELLANO_HRAS_AND_NRAS_TARGETS_DN	-0.471673	0.327362	0.799035	3.82034e-06	0.0448088
TRAYNOR_RETT_SYNDROM_DN	-0.576601	0.222533	0.799133	3.82034e-06	0.0448088
GARCIA_PINERES_PBMC_HPV_16_L1_VLP_AGE_18_25YO_7MO_CORRELATED_WITH_ANTIBODY_RESPONSE_POSITIVE	-0.535077	0.267229	0.802307	3.82034e-06	0.0448088
REACTOME_ACYL_CHAIN_REMODELING_OF_DAG_AND_TAG	-0.63044	0.175093	0.805533	3.82034e-06	0.0448088
REACTOME_RESOLUTION_OF_AP_SITES_VIA_THE_MULTIPLE_NUCLEOTIDE_PATCH_REPLACEMENT_PATHWAY	0.480621	-0.326624	-0.807245	3.82034e-06	0.0448088
SOBOLEV_T_CELL_PANDEMRIX_AGE_18_64YO_1DY_UP	-0.458279	0.349801	0.80808	3.82034e-06	0.0448088
SOBOLEV_T_CELL_PANDEMRIX_AGE_18_64YO_7DY_DN	-0.458279	0.349801	0.80808	3.82034e-06	0.0448088
WP_GLYCOLYSIS_AND_GLUCONEOGENESIS	-0.6419	0.169318	0.811218	3.82034e-06	0.0448088
REACTOME_DECTIN_2_FAMILY	-0.608488	0.205213	0.813701	3.82034e-06	0.0448088
REACTOME_TP53_REGULATES_TRANSCRIPTION_OF_CASPASE_ACTIVATORS_AND_CASPASES	0.470747	-0.346523	-0.817269	3.82034e-06	0.0448088
NAKAMURA_ALVEOLAR_EPITHELIUM	-0.651	0.168184	0.819185	3.82034e-06	0.0448088
REACTOME_DERMATAN_SULFATE_BIOSYNTHESIS	-0.651451	0.171637	0.823087	3.82034e-06	0.0448088
HARRIS_HYPOXIA	-0.55654	0.267919	0.824458	3.82034e-06	0.0448088
BERENJENO_ROCK_SIGNALING_NOT_VIA_RHOA_DN	-0.483133	0.344354	0.827487	3.82034e-06	0.0448088
BYSTRYKH_HEMATOPOIESIS_STEM_CELL_FLI1	0.2237	-0.60498	-0.82868	3.82034e-06	0.0448088
WANG_NFKB_TARGETS	-0.527912	0.302108	0.83002	3.82034e-06	0.0448088
HOEK_NK_CELL_2011_2012_TIV_ADULT_1DY_UP	-0.446991	0.386003	0.832994	3.82034e-06	0.0448088
REACTOME_ACTIVATED_NTRK2_SIGNALS_THROUGH_FYN	-0.585991	0.248245	0.834237	3.82034e-06	0.0448088
REACTOME_PCNA_DEPENDENT_LONG_PATCH_BASE_EXCISION_REPAIR	0.522722	-0.311838	-0.83456	3.82034e-06	0.0448088
WP_GLYCOLYSIS_IN_SENESCENCE	-0.630978	0.205526	0.836504	3.82034e-06	0.0448088
REACTOME_INACTIVATION_OF_CDC42_AND_RAC1	0.549499	-0.287586	-0.837085	3.82034e-06	0.0448088
REACTOME_DEFECTIVE_CHSY1_CAUSES_TPBS	-0.539622	0.297492	0.837114	3.82034e-06	0.0448088
TSAI_DNAJB4_TARGETS_UP	-0.592254	0.246465	0.838719	3.82034e-06	0.0448088
MARIADASON_RESPONSE_TO_BUTYRATE_CURCUMIN_SULINDAC_TSA_8	0.501303	-0.337937	-0.83924	3.82034e-06	0.0448088
REACTOME_MECP2_REGULATES_TRANSCRIPTION_FACTORS	0.548046	-0.292871	-0.840917	3.82034e-06	0.0448088
HOEK_MYELOID_DENDRITIC_CELL_2011_2012_TIV_ADULT_3DY_DN	0.513734	-0.328372	-0.842106	3.82034e-06	0.0448088
REACTOME_HDR_THROUGH_MMEJ_ALT_NHEJ	0.49628	-0.348524	-0.844804	3.82034e-06	0.0448088
REACTOME_ORGANIC_ANION_TRANSPORTERS	-0.480839	0.365265	0.846104	3.82034e-06	0.0448088
REACTOME_RUNX1_REGULATES_TRANSCRIPTION_OF_GENES_INVOLVED_IN_DIFFERENTIATION_OF_KERATINOCYTES	0.608305	-0.240455	-0.84876	3.82034e-06	0.0448088
YIH_RESPONSE_TO_ARSENITE_C5	-0.497693	0.353663	0.851356	3.82034e-06	0.0448088
WP_MITOCHONDRIAL_GENE_EXPRESSION	0.566635	-0.293717	-0.860352	3.82034e-06	0.0448088
TURJANSKI_MAPK11_TARGETS	0.474478	-0.386	-0.860479	3.82034e-06	0.0448088
REACTOME_RUNX1_REGULATES_TRANSCRIPTION_OF_GENES_INVOLVED_IN_BCR_SIGNALING	0.531271	-0.332133	-0.863404	3.82034e-06	0.0448088
WP_GLUCURONIDATION	-0.465941	0.399349	0.86529	3.82034e-06	0.0448088
WP_DNA_MISMATCH_REPAIR	0.493625	-0.376257	-0.869882	3.82034e-06	0.0448088
REACTOME_PRC2_METHYLATES_HISTONES_AND_DNA	0.501797	-0.36886	-0.870658	3.82034e-06	0.0448088
MURAKAMI_UV_RESPONSE_1HR_UP	-0.499343	0.372269	0.871612	3.82034e-06	0.0448088
MYLLYKANGAS_AMPLIFICATION_HOT_SPOT_5	0.557827	-0.315507	-0.873334	3.82034e-06	0.0448088
KOBAYASHI_EGFR_SIGNALING_6HR_UP	0.599231	-0.275385	-0.874616	3.82034e-06	0.0448088
WP_STRIATED_MUSCLE_CONTRACTION_PATHWAY	-0.535474	0.340144	0.875618	3.82034e-06	0.0448088
FUJIWARA_PARK2_IN_LIVER_CANCER_UP	-0.653743	0.222949	0.876692	3.82034e-06	0.0448088
REACTOME_FBXW7_MUTANTS_AND_NOTCH1_IN_CANCER	-0.639264	0.237638	0.876902	3.82034e-06	0.0448088
REACTOME_SODIUM_COUPLED_PHOSPHATE_COTRANSPORTERS	-0.783193	0.0958603	0.879054	3.82034e-06	0.0448088
IGARASHI_ATF4_TARGETS_UP	0.585115	-0.294622	-0.879737	3.82034e-06	0.0448088
REACTOME_GLYCOGEN_SYNTHESIS	-0.599881	0.287544	0.887425	3.82034e-06	0.0448088
WP_CHOLESTEROL_BIOSYNTHESIS_WITH_SKELETAL_DYSPLASIAS	-0.478587	0.410811	0.889398	3.82034e-06	0.0448088
REACTOME_ALPHA_LINOLENIC_OMEGA3_AND_LINOLEIC_OMEGA6_ACID_METABOLISM	-0.523788	0.366286	0.890074	3.82034e-06	0.0448088
FARDIN_HYPOXIA_11	-0.738782	0.154579	0.893361	3.82034e-06	0.0448088
DASU_IL6_SIGNALING_SCAR_DN	-0.699738	0.195666	0.895404	3.82034e-06	0.0448088
REACTOME_ACTIVATION_OF_THE_AP_1_FAMILY_OF_TRANSCRIPTION_FACTORS	0.580591	-0.315431	-0.896022	3.82034e-06	0.0448088
REACTOME_SURFACTANT_METABOLISM	-0.619159	0.277729	0.896887	3.82034e-06	0.0448088
ANASTASSIOU_MULTICANCER_INVASIVENESS_SIGNATURE	-0.600444	0.297214	0.897658	3.82034e-06	0.0448088
IRITANI_MAD1_TARGETS_UP	0.512215	-0.385709	-0.897924	3.82034e-06	0.0448088
REACTOME_SMOOTH_MUSCLE_CONTRACTION	-0.593514	0.306712	0.900226	3.82034e-06	0.0448088
VERRECCHIA_RESPONSE_TO_TGFB1_C3	-0.637008	0.263279	0.900287	3.82034e-06	0.0448088
FINETTI_BREAST_CANCERS_KINOME_GRAY	0.549109	-0.352344	-0.901453	3.82034e-06	0.0448088
LI_PBMC_ZOSTAVAX_AGE_25_40_AND_60_79YO_1DY_UP	-0.575616	0.326523	0.902139	3.82034e-06	0.0448088
MAINA_VHL_TARGETS_DN	-0.63822	0.265977	0.904198	3.82034e-06	0.0448088
OHM_EMBRYONIC_CARCINOMA_DN	-0.527551	0.388445	0.915996	3.82034e-06	0.0448088
REACTOME_NTRK2_ACTIVATES_RAC1	-0.638552	0.282002	0.920554	3.82034e-06	0.0448088
BIOCARTA_GHRELIN_PATHWAY	-0.517612	0.404197	0.921809	3.82034e-06	0.0448088
REACTOME_DEFECTIVE_FACTOR_VIII_CAUSES_HEMOPHILIA_A	-0.521327	0.40317	0.924497	3.82034e-06	0.0448088
REACTOME_BIOSYNTHESIS_OF_MARESIN_LIKE_SPMS	-0.770041	0.154982	0.925023	3.82034e-06	0.0448088
HUMMERICH_MALIGNANT_SKIN_TUMOR_UP	-0.61131	0.314244	0.925554	3.82034e-06	0.0448088
BIOCARTA_EEA1_PATHWAY	0.582229	-0.345684	-0.927913	3.82034e-06	0.0448088
REACTOME_VITAMIN_C_ASCORBATE_METABOLISM	-0.558966	0.369817	0.928782	3.82034e-06	0.0448088
GROSS_HIF1A_TARGETS_DN	-0.680598	0.251033	0.93163	3.82034e-06	0.0448088
REACTOME_DEFECTIVE_CHST14_CAUSES_EDS_MUSCULOCONTRACTURAL_TYPE	-0.593862	0.340419	0.934281	3.82034e-06	0.0448088
MOROSETTI_FACIOSCAPULOHUMERAL_MUSCULAR_DISTROPHY_DN	-0.549035	0.387237	0.936272	3.82034e-06	0.0448088
FUNG_IL2_TARGETS_WITH_STAT5_BINDING_SITES_T1	-0.75634	0.184839	0.941178	3.82034e-06	0.0448088
STEIN_ESTROGEN_RESPONSE_NOT_VIA_ESRRA	-0.694197	0.250235	0.944432	3.82034e-06	0.0448088
REACTOME_CELLULAR_HEXOSE_TRANSPORT	-0.690306	0.261701	0.952007	3.82034e-06	0.0448088
REACTOME_RUNX2_REGULATES_CHONDROCYTE_MATURATION	0.612296	-0.339744	-0.95204	3.82034e-06	0.0448088
WANG_ADIPOGENIC_GENES_REPRESSED_BY_SIRT1	-0.681981	0.271647	0.953628	3.82034e-06	0.0448088
LIN_TUMOR_ESCAPE_FROM_IMMUNE_ATTACK	-0.542896	0.416418	0.959314	3.82034e-06	0.0448088
SMID_BREAST_CANCER_RELAPSE_IN_LIVER_UP	-0.856234	0.104178	0.960412	3.82034e-06	0.0448088
MOOTHA_GLYCOLYSIS	-0.717426	0.250247	0.967673	3.82034e-06	0.0448088
REACTOME_NETRIN_MEDIATED_REPULSION_SIGNALS	-0.606034	0.364042	0.970076	3.82034e-06	0.0448088
REACTOME_P75NTR_REGULATES_AXONOGENESIS	-0.638456	0.335668	0.974124	3.82034e-06	0.0448088
YAMANAKA_GLIOBLASTOMA_SURVIVAL_UP	-0.693961	0.284433	0.978394	3.82034e-06	0.0448088
WP_COMPUTATIONAL_MODEL_OF_AEROBIC_GLYCOLYSIS	-0.882188	0.0982992	0.980487	3.82034e-06	0.0448088
REACTOME_RUNX1_AND_FOXP3_CONTROL_THE_DEVELOPMENT_OF_REGULATORY_T_LYMPHOCYTES_TREGS	0.650766	-0.33113	-0.981896	3.82034e-06	0.0448088
WP_THYROXINE_THYROID_HORMONE_PRODUCTION	-0.854402	0.128136	0.982539	3.82034e-06	0.0448088
KEGG_GLYCOSAMINOGLYCAN_BIOSYNTHESIS_CHONDROITIN_SULFATE	-0.643816	0.339236	0.983051	3.82034e-06	0.0448088
REACTOME_THE_ACTIVATION_OF_ARYLSULFATASES	-0.555488	0.428815	0.984303	3.82034e-06	0.0448088
REACTOME_ACTIVATION_OF_NOXA_AND_TRANSLOCATION_TO_MITOCHONDRIA	0.609561	-0.37648	-0.986041	3.82034e-06	0.0448088
TSUTSUMI_FBXW8_TARGETS	-0.646509	0.340987	0.987497	3.82034e-06	0.0448088
NIKOLSKY_BREAST_CANCER_17P11_AMPLICON	0.56688	-0.423105	-0.989985	3.82034e-06	0.0448088
KIM_LIVER_CANCER_POOR_SURVIVAL_UP	-0.625254	0.371786	0.99704	3.82034e-06	0.0448088
REACTOME_NONCANONICAL_ACTIVATION_OF_NOTCH3	-0.589139	0.40853	0.997669	3.82034e-06	0.0448088
HOEK_NEUTROPHIL_2011_2012_TIV_ADULT_3DY_DN	0.602446	-0.405611	-1.00806	3.82034e-06	0.0448088
NAKAMURA_LUNG_CANCER_DIFFERENTIATION_MARKERS	-0.6795	0.330716	1.01022	3.82034e-06	0.0448088
REACTOME_ARACHIDONATE_PRODUCTION_FROM_DAG	-0.594762	0.416871	1.01163	3.82034e-06	0.0448088
HASINA_NOL7_TARGETS_UP	-0.660347	0.35158	1.01193	3.82034e-06	0.0448088
MIKKELSEN_PARTIALLY_REPROGRAMMED_TO_PLURIPOTENCY	-0.751697	0.276726	1.02842	3.82034e-06	0.0448088
WP_HIF1A_AND_PPARG_REGULATION_OF_GLYCOLYSIS	-0.79031	0.251593	1.0419	3.82034e-06	0.0448088
REACTOME_LINOLEIC_ACID_LA_METABOLISM	-0.595741	0.446165	1.04191	3.82034e-06	0.0448088
WACKER_HYPOXIA_TARGETS_OF_VHL	-0.768699	0.294329	1.06303	3.82034e-06	0.0448088
WILSON_PROTEASES_AT_TUMOR_BONE_INTERFACE_DN	-0.767147	0.29624	1.06339	3.82034e-06	0.0448088
REACTOME_HYALURONAN_BIOSYNTHESIS_AND_EXPORT	-0.62269	0.443062	1.06575	3.82034e-06	0.0448088
SHARMA_PILOCYTIC_ASTROCYTOMA_LOCATION_DN	-0.674836	0.395852	1.07069	3.82034e-06	0.0448088
REACTOME_SYNTHESIS_OF_16_20_HYDROXYEICOSATETRAENOIC_ACIDS_HETE	-0.663217	0.410021	1.07324	3.82034e-06	0.0448088
REACTOME_DEFECTIVE_CHST3_CAUSES_SEDCJD	-0.684149	0.389586	1.07373	3.82034e-06	0.0448088
LEI_HOXC8_TARGETS_DN	-0.706257	0.368667	1.07492	3.82034e-06	0.0448088
LEE_NAIVE_T_LYMPHOCYTE	-0.640961	0.440421	1.08138	3.82034e-06	0.0448088
LY_AGING_MIDDLE_UP	-0.605068	0.476626	1.08169	3.82034e-06	0.0448088
REACTOME_PEPTIDE_HORMONE_BIOSYNTHESIS	-0.743936	0.339304	1.08324	3.82034e-06	0.0448088
REACTOME_DNA_METHYLATION	0.680524	-0.406761	-1.08729	3.82034e-06	0.0448088
REACTOME_DEFECTIVE_B4GALT1_CAUSES_B4GALT1_CDG_CDG_2D	-0.604969	0.490608	1.09558	3.82034e-06	0.0448088
MAINA_VHL_TARGETS_UP	-0.788016	0.314463	1.10248	3.82034e-06	0.0448088
BIOCARTA_FEEDER_PATHWAY	-0.626709	0.477968	1.10468	3.82034e-06	0.0448088
REACTOME_SIGNALING_BY_LRP5_MUTANTS	-0.623121	0.48365	1.10677	3.82034e-06	0.0448088
GOUYER_TUMOR_INVASIVENESS	0.659221	-0.448139	-1.10736	3.82034e-06	0.0448088
IKEDA_MIR1_TARGETS_DN	0.676179	-0.433648	-1.10983	3.82034e-06	0.0448088
WEINBERGER_BLOOD_TWINRIX_AGE_20_40_AND_60_84YO_CORRELATED_WITH_HIGH_ANTI_HBS_CONC_AT_WEEK_30_PRIMARY_VACC_1DY_POSITIVE	-0.715416	0.394859	1.11027	3.82034e-06	0.0448088
FINETTI_BREAST_CANCER_KINOME_GREEN	-0.699011	0.414782	1.11379	3.82034e-06	0.0448088
WP_LNCRNAMEDIATED_MECHANISMS_OF_THERAPEUTIC_RESISTANCE	-0.649111	0.472017	1.12113	3.82034e-06	0.0448088
THUM_MIR21_TARGETS_HEART_DISEASE_UP	-0.689213	0.449462	1.13868	3.82034e-06	0.0448088
BIOCARTA_FOSB_PATHWAY	0.734726	-0.408261	-1.14299	3.82034e-06	0.0448088
BIOCARTA_LDL_PATHWAY	-0.633496	0.511632	1.14513	3.82034e-06	0.0448088
BIOCARTA_PLCD_PATHWAY	-0.64496	0.50867	1.15363	3.82034e-06	0.0448088
DASU_IL6_SIGNALING_DN	-0.75644	0.408617	1.16506	3.82034e-06	0.0448088
REACTOME_RUNX1_REGULATES_TRANSCRIPTION_OF_GENES_INVOLVED_IN_INTERLEUKIN_SIGNALING	0.721339	-0.445177	-1.16652	3.82034e-06	0.0448088
REACTOME_CHONDROITIN_SULFATE_BIOSYNTHESIS	-0.660438	0.508805	1.16924	3.82034e-06	0.0448088
CHEMELLO_SOLEUS_VS_EDL_MYOFIBERS_UP	-0.729937	0.445529	1.17547	3.82034e-06	0.0448088
HOEK_T_CELL_2011_2012_TIV_ADULT_1DY_DN	0.641931	-0.535455	-1.17739	3.82034e-06	0.0448088
MIKKELSEN_ES_LCP_WITH_H3K27ME3	0.752073	-0.440402	-1.19247	3.82034e-06	0.0448088
CHEMELLO_SOLEUS_VS_EDL_MYOFIBERS_DN	0.729994	-0.464322	-1.19432	3.82034e-06	0.0448088
REACTOME_EXTRINSIC_PATHWAY_OF_FIBRIN_CLOT_FORMATION	-0.591307	0.613183	1.20449	3.82034e-06	0.0448088
FARDIN_HYPOXIA_9	-0.862613	0.359345	1.22196	3.82034e-06	0.0448088
RUNNE_GENDER_EFFECT_UP	-0.811704	0.419138	1.23084	3.82034e-06	0.0448088
TESAR_ALK_TARGETS_HUMAN_ES_5D_UP	0.791194	-0.448374	-1.23957	3.82034e-06	0.0448088
SEMENZA_HIF1_TARGETS	-0.783891	0.463842	1.24773	3.82034e-06	0.0448088
SMIRNOV_CIRCULATING_ENDOTHELIOCYTES_IN_CANCER_DN	-0.693168	0.555465	1.24863	3.82034e-06	0.0448088
WP_HYPOTHETICAL_CRANIOFACIAL_DEVELOPMENT_PATHWAY	-0.672349	0.586526	1.25887	3.82034e-06	0.0448088
REACTOME_BETA_DEFENSINS	0.783679	-0.496385	-1.28006	3.82034e-06	0.0448088
BIOCARTA_WNT_LRP6_PATHWAY	-0.709656	0.577252	1.28691	3.82034e-06	0.0448088
RANKIN_ANGIOGENIC_TARGETS_OF_VHL_HIF2A_UP	-0.657913	0.633959	1.29187	3.82034e-06	0.0448088
TESAR_ALK_AND_JAK_TARGETS_MOUSE_ES_D4_UP	0.823198	-0.468807	-1.292	3.82034e-06	0.0448088
BASSO_HAIRY_CELL_LEUKEMIA_DN	-0.769181	0.528193	1.29737	3.82034e-06	0.0448088
REACTOME_INTESTINAL_ABSORPTION	-0.737342	0.56104	1.29838	3.82034e-06	0.0448088
REACTOME_DIGESTION_OF_DIETARY_CARBOHYDRATE	0.803919	-0.498407	-1.30233	3.82034e-06	0.0448088
REACTOME_TRANSPORT_OF_FATTY_ACIDS	-0.751946	0.581705	1.33365	3.82034e-06	0.0448088
WONG_ENDOMETRIAL_CANCER_LATE	0.820255	-0.527561	-1.34782	3.82034e-06	0.0448088
REACTOME_DIGESTION_OF_DIETARY_LIPID	-0.709374	0.64774	1.35711	3.82034e-06	0.0448088
VERRECCHIA_RESPONSE_TO_TGFB1_C6	-0.714726	0.643141	1.35787	3.82034e-06	0.0448088
QIU_PBMC_HEPTATITIS_B_SURFACE_ANTIGEN_AGE_UNDER50_NON_RESPONDERS_VS_RESPONDERS_0_TO_35DY_JOINTLY_UP	0.840325	-0.519113	-1.35944	3.82034e-06	0.0448088
GIAROLA_SILVA_BLOOD_PANDEMRIX_AGE_21_51YO_30DY_UP	0.857157	-0.537939	-1.3951	3.82034e-06	0.0448088
LY_AGING_OLD_UP	-0.830843	0.59263	1.42347	3.82034e-06	0.0448088
REACTOME_AMINO_ACID_CONJUGATION	0.863999	-0.577571	-1.44157	3.82034e-06	0.0448088
REACTOME_CONJUGATION_OF_BENZOATE_WITH_GLYCINE	0.863999	-0.577571	-1.44157	3.82034e-06	0.0448088
BIOCARTA_SLRP_PATHWAY	-0.783296	0.661335	1.44463	3.82034e-06	0.0448088
REACTOME_OPSINS	-0.804793	0.751667	1.55646	3.82034e-06	0.0448088
SMID_BREAST_CANCER_NORMAL_LIKE_DN	-0.903422	0.668749	1.57217	3.82034e-06	0.0448088
REACTOME_REGULATION_OF_IFNA_SIGNALING	0.299563	-0.123692	-0.423255	4.58934e-06	0.045049
REACTOME_PTK6_EXPRESSION	-0.164988	0.259813	0.424801	4.58934e-06	0.045049
TURASHVILI_BREAST_DUCTAL_CARCINOMA_VS_DUCTAL_NORMAL_UP	-0.295679	0.131258	0.426937	4.58934e-06	0.045049
REACTOME_SYNTHESIS_OF_BILE_ACIDS_AND_BILE_SALTS	0.237978	-0.212538	-0.450515	4.58934e-06	0.045049
GRANDVAUX_IRF3_TARGETS_DN	-0.334889	0.134403	0.469293	4.58934e-06	0.045049
WP_TRANSSULFURATION_AND_ONE_CARBON_METABOLISM	0.221425	-0.248643	-0.470069	4.58934e-06	0.045049
TARTE_PLASMA_CELL_VS_B_LYMPHOCYTE_UP	-0.512071	-0.0385571	0.473513	4.58934e-06	0.045049
PID_SYNDECAN_3_PATHWAY	-0.317659	0.164551	0.48221	4.58934e-06	0.045049
REACTOME_AMINO_ACID_TRANSPORT_ACROSS_THE_PLASMA_MEMBRANE	-0.459519	0.027769	0.487288	4.58934e-06	0.045049
KEGG_BIOSYNTHESIS_OF_UNSATURATED_FATTY_ACIDS	-0.348738	0.188747	0.537485	4.58934e-06	0.045049
ITO_PTTG1_TARGETS_UP	-0.291914	0.249646	0.54156	4.58934e-06	0.045049
REACTOME_ELASTIC_FIBRE_FORMATION	-0.400691	0.150025	0.550716	4.58934e-06	0.045049
REACTOME_DEFECTIVE_GALNT3_CAUSES_FAMILIAL_HYPERPHOSPHATEMIC_TUMORAL_CALCINOSIS_HFTC	-0.654775	-0.0932808	0.561494	4.58934e-06	0.045049
REACTOME_COMPETING_ENDOGENOUS_RNAS_CERNAS_REGULATE_PTEN_TRANSLATION	0.286482	-0.294184	-0.580665	4.58934e-06	0.045049
MATTIOLI_MULTIPLE_MYELOMA_WITH_14Q32_TRANSLOCATIONS	-0.484934	0.0998421	0.584776	4.58934e-06	0.045049
LEONARD_HYPOXIA	-0.540298	0.0651947	0.605493	4.58934e-06	0.045049
LE_SKI_TARGETS_UP	-0.387071	0.234301	0.621372	4.58934e-06	0.045049
PID_PDGFRA_PATHWAY	0.340647	-0.28748	-0.628128	4.58934e-06	0.045049
BIOCARTA_TERC_PATHWAY	0.514158	-0.142993	-0.657151	4.58934e-06	0.045049
REACTOME_CROSS_PRESENTATION_OF_PARTICULATE_EXOGENOUS_ANTIGENS_PHAGOSOMES	-0.665304	0.0249022	0.690206	4.58934e-06	0.045049
ZHAN_EARLY_DIFFERENTIATION_GENES_UP	0.362009	-0.359007	-0.721016	4.58934e-06	0.045049
NADELLA_PRKAR1A_TARGETS_DN	-0.570962	0.183906	0.754868	4.58934e-06	0.045049
BIOCARTA_RHODOPSIN_PATHWAY	-0.372498	0.393212	0.76571	4.58934e-06	0.045049
NEWMAN_ERCC6_TARGETS_DN	-0.507979	0.306258	0.814237	4.58934e-06	0.045049
ZAK_PBMC_MRKAD5_HIV_1_GAG_POL_NEF_AGE_20_50YO_3DY_DN	-0.397418	0.427792	0.825209	4.58934e-06	0.045049
KHETCHOUMIAN_TRIM24_TARGETS_DN	-0.609759	0.236277	0.846036	4.58934e-06	0.045049
HOEK_MYELOID_DENDRITIC_CELL_2011_2012_TIV_ADULT_1DY_DN	-0.7055	0.293412	0.998912	4.58934e-06	0.045049
FERRARI_RESPONSE_TO_FENRETINIDE_DN	-0.58083	0.502299	1.08313	4.58934e-06	0.045049
REACTOME_EICOSANOIDS	0.731883	-0.469698	-1.20158	4.58934e-06	0.045049
RODRIGUES_DCC_TARGETS_UP	-0.872172	0.33974	1.21191	4.58934e-06	0.045049
logFC: log2 fold change of expression between conditions being tested, FDR: adjusted p-value, false discovery rate
CAF, cancer-associated fibroblast; GSVA, gene set variation analysis; NF, normal fibroblast.
